# Supplementary material for: Nutrition education improves dietary diversity of children 6-23 months at community-level: Results from a cluster randomized controlled trial in Malawi
Source: PLoS One. 2017 Apr 20;12(4):e0175216. doi: 10.1371/journal.pone.0175216 (PMC5398527; doi:10.1371/journal.pone.0175216)
Supplement: S1 Table — (XLSX) [file pone.0175216.s002.xlsx]

## Sheet: Malawi_BL_EL
SURVEY	GROUP	HHMEMTOTAL	LATRINE	WI	edu	eduhh	HHSINDICATOR	HFIAS	HHLAND	HOMEGAR	farming	FICABEN	MLFFS	DRINKWA	HHSEX	HEADMAR	AGEMO	BIOMO	WMO	HMO	BMI_MO	BMI_MO_CAT	ageindays	WCH	LCH	WAZ	HAZ	WHZ	SEX	IYCFQ7	CHDIAR	IYCFQ12A	IYCFQ12B	IYCFQ12C	IYCFQ12D	IYCFQ12E	IYCFQ12F	IYCFQ12G	IYCFQ12H	IYCFQ12I	IYCFQ12J	IYCFQ12K	IYCFQ12K_1	Foodgr1	Foodgr2	Foodgr3	Foodgr4	Foodgr5	Foodgr6
0	0	13	1	3.53611	5.3	5.5	#NULL!	#NULL!	1	1	1	#NULL!	#NULL!	1	1	2	24	1	44.075	147.75	20.19	2	633	7.875	70.2	-2.68736	-4.34298	-0.454926	2	1	1	1	0	0	1	1	1	0	0	0	0	1	1	1	1	0	0	0	1
0	0	6	2	-1.59903	0	5.5	#NULL!	#NULL!	1	1	1	#NULL!	#NULL!	1	1	1	35	1	48.9	151.5	21.3051	2	527	8.675	70.3	-1.96757	-4.23912	0.260017	1	1	0	1	0	0	1	0	1	0	0	0	0	0	0	1	0	1	0	0	1
0	0	7	2	-1.39448	5.3	10	#NULL!	#NULL!	1	1	1	#NULL!	#NULL!	2	1	1	30	1	47.45	152.5	20.4031	2	515	7.775	68.3	-2.88323	-4.8821	-0.404269	1	1	0	1	0	0	0	0	1	0	0	0	0	0	0	1	0	1	0	0	0
0	0	9	1	-2.35012	5.3	5.5	1	#NULL!	1	0	1	#NULL!	#NULL!	2	1	1	32	1	55.15	150	24.5111	2	478	9.375	71.9	-0.991139	-3.11504	0.69433	1	1	0	1	0	0	1	0	0	0	0	0	0	0	0	1	0	0	0	0	1
0	0	9	1	-4.58826	5.3	5.5	2	#NULL!	1	1	0	#NULL!	#NULL!	1	1	1	29	1	53.8	152.55	23.1184	2	386	7.025	68.3	-2.16637	-2.50359	-1.18766	2	1	1	1	0	1	1	0	1	0	0	1	0	1	1	1	1	0	0	1	1
0	0	6	1	-2.60094	10	10	2	#NULL!	1	1	1	#NULL!	#NULL!	1	1	1	27	1	48.35	156.95	19.6279	2	312	7.05	65.8	-2.44509	-3.3983	-0.688754	1	1	1	1	0	0	0	0	0	0	0	0	0	1	1	1	1	0	0	0	0
0	0	9	1	8.49832	5.3	8	#NULL!	#NULL!	1	1	1	#NULL!	#NULL!	2	1	1	36	1	80.725	153	34.4846	4	315	8.875	70.8	-0.382005	-1.27208	0.375509	1	1	0	1	0	0	1	1	1	0	0	1	0	1	1	1	1	1	0	1	1
0	0	10	2	0.443107	0	10	2	#NULL!	1	1	1	#NULL!	#NULL!	1	1	1	37	1	56.725	158.8	22.4944	2	308	5.15	62.3	-4.86774	-4.86103	-3.13004	1	1	0	1	0	0	1	0	1	0	0	0	0	1	0	1	1	0	0	0	1
0	0	7	2	-1.44895	5.3	5.5	#NULL!	#NULL!	1	1	0	#NULL!	#NULL!	2	1	1	24	1	54.15	153	23.1321	2	232	5.75	63.1	-2.5905	-2.17632	-1.61723	2	1	1	1	0	0	0	0	0	0	0	0	0	1	0	1	1	0	0	0	0
0	0	8	2	3.99575	5.3	10	#NULL!	#NULL!	1	0	1	#NULL!	#NULL!	1	1	1	32	1	52.85	151.8	22.9351	2	192	5.375	59.4	-3.55917	-4.05335	-0.967803	1	1	1	1	0	0	0	0	0	0	0	0	0	0	0	1	0	0	0	0	0
0	0	4	2	-2.07608	5.3	10	#NULL!	#NULL!	1	1	1	#NULL!	#NULL!	1	1	1	23	1	65.225	160.9	25.1943	3	729	13.4	88.5	0.862751	0.238014	0.986831	1	0	0	1	0	0	1	1	1	0	0	0	0	0	1	1	1	0	0	0	1
0	0	6	2	2.30335	8	10	#NULL!	#NULL!	1	1	1	#NULL!	#NULL!	2	1	1	28	1	67.325	154.45	28.2228	3	728	11.325	80.1	-0.0960362	-1.93731	1.243	2	1	0	1	0	0	1	0	1	0	0	0	1	0	0	1	0	0	1	0	1
0	0	6	1	-2.98073	8	10	3	#NULL!	1	0	1	#NULL!	#NULL!	1	1	1	28	1	46.425	155.05	19.3112	2	723	8.825	81.2	-2.16679	-1.55495	-1.82914	2	1	1	1	1	0	1	0	0	0	0	0	0	1	0	1	1	0	0	0	1
0	0	7	2	-3.83786	5.3	8	2	#NULL!	1	1	0	#NULL!	#NULL!	1	1	1	#NULL!	0	#NULL!	#NULL!	#NULL!	#NULL!	722	9.975	79.1	-1.69145	-2.78844	-0.367809	1	1	0	1	0	0	1	0	1	0	0	0	0	0	0	1	0	0	0	0	1
0	0	6	2	-4.59248	5.3	5.5	#NULL!	#NULL!	1	1	1	#NULL!	#NULL!	1	1	1	33	1	48.2	158.8	19.1138	2	730	11.05	80.9	-0.829861	-2.25946	0.479536	1	1	1	1	0	0	1	0	1	0	1	0	0	0	0	1	0	0	1	0	1
0	0	6	1	1.25742	5.3	8	#NULL!	#NULL!	1	1	0	#NULL!	#NULL!	2	1	1	36	1	#NULL!	155.55	#NULL!	#NULL!	723	10.475	82.2	-1.2665	-1.77662	-0.453779	1	0	0	1	1	0	1	0	1	0	0	1	1	1	1	1	1	0	1	1	1
0	0	5	1	-0.892462	5.3	10	#NULL!	#NULL!	1	1	1	#NULL!	#NULL!	1	1	1	25	1	#NULL!	167.8	#NULL!	#NULL!	705	10.525	83.2	-1.14157	-1.29284	-0.634931	1	0	1	1	0	0	1	1	1	0	0	0	0	0	0	1	0	0	0	0	1
0	0	#NULL!	1	-4.24748	5.3	5.5	#NULL!	#NULL!	1	1	0	#NULL!	#NULL!	1	#NULL!	#NULL!	38	1	43.45	140.8	21.9172	2	703	11.55	81.2	0.184218	-1.38661	1.21461	2	0	1	1	0	1	1	0	1	0	0	0	1	0	1	1	1	0	1	0	1
0	0	3	2	-3.40092	10	10	#NULL!	#NULL!	1	1	1	#NULL!	#NULL!	1	1	1	23	1	54.8	160.45	21.2863	2	704	10.475	83	-1.17882	-1.35059	-0.644686	1	1	1	1	0	0	1	0	1	0	0	1	1	0	1	1	1	0	1	1	1
0	0	11	1	-1.04008	10	5.5	#NULL!	#NULL!	1	0	1	#NULL!	#NULL!	1	1	1	28	1	61.725	164.25	22.8797	2	699	10.875	83	-0.825474	-1.30671	-0.184757	1	1	1	1	1	0	1	0	1	0	0	0	0	1	1	1	1	0	0	0	1
0	0	3	2	3.73322	5.3	5.5	#NULL!	#NULL!	1	0	1	#NULL!	#NULL!	2	1	2	24	1	#NULL!	151.6	#NULL!	#NULL!	718	9.55	74.6	-2.05602	-4.24323	0.163023	1	0	0	1	0	1	1	0	1	0	1	0	0	0	0	1	0	0	1	0	1
0	0	7	2	-2.42386	5.3	12	1	#NULL!	1	1	0	#NULL!	#NULL!	1	1	2	23	1	62.1	156.5	25.355	3	698	9.9	79.7	-1.05658	-1.81685	-0.145011	2	1	0	1	0	0	1	0	1	0	0	0	0	1	1	1	1	0	0	0	1
0	0	5	2	0.79898	8	12	#NULL!	#NULL!	1	0	1	#NULL!	#NULL!	1	2	1	27	1	50.25	149.1	22.6038	2	706	10.775	84.5	-0.394061	-0.375798	-0.33314	2	1	0	1	0	1	1	0	1	0	0	0	0	0	1	1	1	0	0	0	1
0	0	10	2	3.86039	10	10	#NULL!	#NULL!	1	1	1	#NULL!	#NULL!	1	1	1	43	1	56.9	159.15	22.4646	2	710	9.6	79	-1.97398	-2.72959	-0.81485	1	0	0	1	0	1	1	0	1	0	0	0	0	0	0	1	0	0	0	0	1
0	0	6	2	2.79909	0	5.5	#NULL!	#NULL!	1	1	1	#NULL!	#NULL!	1	2	1	#NULL!	0	#NULL!	#NULL!	#NULL!	#NULL!	708	10.025	76	-1.00176	-3.06055	0.783818	2	1	0	1	0	0	1	0	1	0	0	0	0	1	1	1	1	0	0	0	1
0	0	6	2	-2.34477	8	8	#NULL!	#NULL!	1	1	1	#NULL!	#NULL!	2	1	1	20	1	57.875	154.3	24.3086	2	695	12.7	83.3	0.974335	-0.653882	1.75352	2	0	0	1	0	0	1	0	1	0	0	0	0	0	1	1	1	0	0	0	1
0	0	3	2	1.27001	12	8	#NULL!	#NULL!	1	1	1	#NULL!	#NULL!	1	1	2	25	1	61.775	165.3	22.6083	2	695	11.55	82.4	0.223287	-0.938274	0.943322	2	0	0	1	0	0	1	0	1	0	0	0	0	0	1	1	1	1	0	0	1
0	0	3	2	1.46709	5.3	8	#NULL!	#NULL!	1	1	0	#NULL!	#NULL!	1	1	1	18	1	58.975	150.9	25.8994	3	711	9.425	79.1	-1.5385	-2.11248	-0.567052	2	1	0	1	0	0	1	0	1	0	0	0	0	1	0	1	1	0	0	0	1
0	0	5	2	-1.37703	12	12	#NULL!	#NULL!	1	0	1	#NULL!	#NULL!	1	1	1	31	1	70.25	164.8	25.8662	3	691	11.85	85	0.447782	-0.0790778	0.607771	2	0	1	1	0	0	1	1	0	0	0	0	0	0	1	1	1	0	0	0	1
0	0	5	1	-1.71805	5.3	5.5	#NULL!	#NULL!	1	1	1	#NULL!	#NULL!	1	1	1	26	1	#NULL!	145.45	#NULL!	#NULL!	705	10	77	-1.00756	-2.72325	0.546608	2	1	0	1	0	1	1	0	1	0	0	0	0	1	0	1	1	0	0	0	1
0	0	5	2	6.25949	8	12	#NULL!	#NULL!	1	1	1	#NULL!	#NULL!	1	1	1	32	1	55.85	159.1	22.0639	2	694	8.65	74.4	-2.19075	-3.45893	-0.488831	2	1	1	1	0	1	1	0	1	0	0	0	1	1	1	1	1	0	1	0	1
0	0	7	2	-0.730729	8	10	#NULL!	#NULL!	1	1	0	#NULL!	#NULL!	1	1	1	18	1	59.95	154	25.2783	3	710	11.675	83.9	0.236455	-0.600108	0.70862	2	1	1	1	0	0	1	0	1	0	0	0	0	1	0	1	1	0	0	0	1
0	0	3	2	5.79003	5.3	10	#NULL!	#NULL!	1	1	1	#NULL!	#NULL!	1	1	1	21	1	#NULL!	#NULL!	#NULL!	#NULL!	700	#NULL!	#NULL!	#NULL!	#NULL!	#NULL!	1	1	1	1	0	1	1	0	1	1	1	0	0	1	1	1	1	0	1	0	1
0	0	4	2	2.60481	8	12	#NULL!	#NULL!	1	1	1	#NULL!	#NULL!	1	1	1	27	1	58.525	159.15	23.1062	2	701	10.325	77.8	-1.2918	-3.0592	0.327864	1	1	0	1	0	1	0	0	1	0	0	1	0	0	0	1	0	0	0	1	0
0	0	8	2	1.03434	0	#NULL!	#NULL!	#NULL!	1	1	1	#NULL!	#NULL!	1	1	1	#NULL!	1	47.5	149.45	21.2668	2	684	9.8	77.7	-1.0706	-2.33322	0.176522	2	1	0	1	0	1	1	0	1	0	1	0	0	1	1	1	1	0	1	0	1
0	0	10	2	0.0179387	5.3	5.5	#NULL!	#NULL!	1	0	1	#NULL!	#NULL!	1	1	2	40	1	63.7	163.25	23.9019	2	704	12.175	82.7	0.143902	-1.45051	1.23197	1	0	0	1	1	0	1	0	1	0	0	0	0	0	1	1	1	0	0	0	1
0	0	6	2	-0.0580556	10	5.5	#NULL!	#NULL!	1	1	1	#NULL!	#NULL!	1	1	1	24	1	#NULL!	154.5	#NULL!	#NULL!	697	9.825	79.9	-1.11537	-1.74496	-0.275662	2	0	0	1	0	0	0	0	1	0	0	0	1	0	0	1	0	0	1	0	0
0	0	6	1	1.51521	5.3	8	#NULL!	#NULL!	1	1	1	#NULL!	#NULL!	1	1	1	23	1	49.375	145	23.4839	2	683	8.95	75.2	-2.46897	-3.7973	-0.782962	1	0	0	1	0	1	1	0	1	0	0	0	1	0	0	1	0	0	1	0	1
0	0	7	1	7.65724	5.3	5.5	#NULL!	#NULL!	1	1	1	#NULL!	#NULL!	1	1	1	30	1	61.775	161.45	23.6994	2	696	10.95	83	-0.750675	-1.27994	-0.101063	1	1	0	1	1	0	1	0	1	0	0	1	0	1	1	1	1	0	0	1	1
0	0	3	2	0.25916	5.3	10	1	#NULL!	1	1	0	#NULL!	#NULL!	1	1	1	21	1	#NULL!	152	#NULL!	#NULL!	681	8.2	76.1	-2.59098	-2.81765	-1.49955	2	#NULL!	1	1	0	1	1	0	1	1	1	1	1	1	1	1	1	1	1	1	1
0	0	4	2	-0.0305623	0	10	2	#NULL!	1	1	1	#NULL!	#NULL!	1	1	1	25	1	45.925	148.4	20.8536	2	686	11.6	78.1	-0.194373	-2.84133	1.62352	1	1	1	1	1	0	1	0	1	0	0	0	1	1	0	1	1	0	1	0	1
0	0	8	2	-0.396162	5.3	8	#NULL!	#NULL!	1	1	1	#NULL!	#NULL!	1	1	1	45	1	56.575	159	22.3785	2	689	10.125	79	-0.823143	-1.96213	0.25947	2	1	0	1	0	1	1	0	1	0	0	0	0	1	0	1	1	0	0	0	1
0	0	7	2	-0.49139	0	12	#NULL!	#NULL!	1	1	1	#NULL!	#NULL!	1	1	1	32	1	56.85	154.55	23.8008	2	674	12.65	80.1	0.629785	-2.06503	2.20705	1	1	0	1	0	0	0	0	0	0	0	0	0	1	0	1	1	0	0	0	0
0	0	5	1	2.78183	8	5.5	#NULL!	#NULL!	1	1	1	#NULL!	#NULL!	1	1	2	26	1	49.6	155.4	20.539	2	687	10.05	76.9	-1.46426	-3.25358	0.20785	1	1	1	1	0	1	1	1	1	0	0	0	0	1	0	1	1	0	0	0	1
0	0	8	2	-2.56413	12	5.5	#NULL!	#NULL!	1	1	1	#NULL!	#NULL!	1	1	4	29	1	56.175	158.7	22.3043	2	690	10.15	77.3	-0.807747	-2.50898	0.646332	2	0	1	1	0	0	1	0	1	0	0	0	0	0	1	1	1	0	0	0	1
0	0	7	2	2.5454	8	5.5	#NULL!	#NULL!	1	1	1	#NULL!	#NULL!	1	1	1	25	1	52.725	158.7	20.9345	2	681	11	79.9	-0.101366	-1.60767	0.972507	2	1	1	1	0	0	0	0	0	0	0	0	0	1	0	1	1	0	0	0	0
0	0	3	1	-2.27346	5.3	5.5	#NULL!	#NULL!	1	1	1	#NULL!	#NULL!	1	1	1	20	1	55.1	165.6	20.0924	2	666	13.55	87.8	1.27805	0.635403	1.28473	1	1	0	1	0	0	1	0	1	0	0	0	0	0	1	1	1	0	0	0	1
0	0	3	2	6.11849	5.3	8	#NULL!	#NULL!	1	1	1	#NULL!	#NULL!	2	1	1	20	1	45.9	155.65	18.9459	2	683	10.35	80.1	-1.18577	-2.14226	-0.134432	1	1	0	1	0	1	0	0	1	0	0	0	0	1	0	1	1	0	0	0	0
0	0	5	2	1.46214	10	5.5	#NULL!	#NULL!	1	1	1	#NULL!	#NULL!	1	1	1	#NULL!	0	#NULL!	#NULL!	#NULL!	#NULL!	680	11.125	80.5	-0.534035	-1.98112	0.644022	1	1	0	1	0	0	0	0	1	0	0	1	1	0	0	1	0	0	1	1	0
0	0	6	2	-2.65804	5.3	8	#NULL!	#NULL!	1	1	1	#NULL!	#NULL!	1	1	1	25	1	48.875	149.95	21.7367	2	665	9.65	73.3	-1.10276	-3.58649	0.9735	2	1	0	1	0	1	1	0	1	0	1	1	1	1	0	1	1	1	1	1	1
0	0	13	2	-0.445918	5.3	5.5	#NULL!	#NULL!	1	1	1	#NULL!	#NULL!	2	2	2	45	1	#NULL!	#NULL!	#NULL!	#NULL!	676	11.025	82	-0.0580733	-0.893383	0.527346	2	1	1	1	0	1	0	0	1	0	0	0	0	1	1	1	1	0	0	0	0
0	0	4	2	0.999396	5.3	8	#NULL!	#NULL!	1	1	1	#NULL!	#NULL!	1	1	2	19	1	52.08	151.65	22.6457	2	661	9.275	72.85	-1.41719	-3.70009	0.654569	2	#NULL!	0	1	0	0	1	0	1	0	0	0	0	1	1	1	1	0	0	0	1
0	0	4	1	0.349044	0	10	1	#NULL!	1	0	1	#NULL!	#NULL!	1	1	2	23	1	43.675	146	20.4893	2	658	8.475	74.1	-2.17819	-3.27326	-0.648053	2	1	0	1	0	0	1	0	1	0	0	0	0	0	1	1	1	0	0	0	1
0	0	4	1	2.60504	8	8	#NULL!	#NULL!	1	1	1	#NULL!	#NULL!	2	1	1	24	1	47.525	153.25	20.2358	2	677	10.075	79.2	-0.803533	-1.79605	0.161189	2	1	0	1	1	1	1	0	1	0	1	0	0	0	0	1	0	0	1	0	1
0	0	3	1	3.12387	5.3	10	#NULL!	#NULL!	1	0	0	#NULL!	#NULL!	1	1	1	24	1	71.9	166.9	25.8117	3	680	12.05	83.9	0.170788	-0.830546	0.834034	1	1	0	1	0	0	1	0	1	0	0	0	0	1	1	1	1	0	0	0	1
0	0	7	2	-4.50623	0	5.5	#NULL!	#NULL!	1	0	1	#NULL!	#NULL!	1	2	4	20	1	56.775	157.85	22.786	2	659	9.575	76.9	-1.13737	-2.37917	0.0894245	2	1	1	1	0	0	0	0	1	0	1	0	0	1	1	1	1	0	1	0	0
0	0	8	2	-0.0058541	5.3	10	#NULL!	#NULL!	1	1	1	#NULL!	#NULL!	1	1	1	27	1	43.95	148.4	19.9568	2	656	#NULL!	79.1	#NULL!	-1.64279	#NULL!	2	1	0	1	1	0	1	0	0	0	1	0	1	1	0	1	1	0	1	0	1
0	0	7	2	-4.42124	5.3	5.5	2	#NULL!	1	1	0	#NULL!	#NULL!	1	1	1	35	1	48.9	146.45	22.7998	2	672	10.3	78.9	-0.594964	-1.84868	0.469989	2	1	1	1	0	0	1	0	1	0	0	0	0	0	0	1	0	0	0	0	1
0	0	3	2	-3.7963	5.3	8	#NULL!	#NULL!	1	1	1	#NULL!	#NULL!	1	1	1	25	1	43.425	146.5	20.2332	2	655	9.925	76.1	-1.42219	-3.27447	0.24664	1	1	0	1	0	1	0	0	1	0	1	0	0	1	1	1	1	0	1	0	0
0	0	5	2	7.04216	0	5.5	#NULL!	#NULL!	1	1	1	#NULL!	#NULL!	1	1	2	27	1	#NULL!	152	#NULL!	#NULL!	670	7.95	74.5	-2.80619	-3.2406	-1.48102	2	0	0	1	1	1	1	0	1	0	0	0	1	1	1	1	1	1	1	0	1
0	0	4	2	-0.00785037	5.3	10	#NULL!	#NULL!	1	1	1	#NULL!	#NULL!	1	1	1	25	1	59.55	157.6	23.9756	2	653	9.225	77.1	-1.42124	-2.26251	-0.370528	2	1	0	1	0	1	1	1	1	0	0	0	1	0	1	1	1	0	1	0	1
0	0	5	2	-0.864045	5.3	8	#NULL!	#NULL!	1	1	1	#NULL!	#NULL!	1	1	2	#NULL!	0	#NULL!	#NULL!	#NULL!	#NULL!	652	9.5	82.1	-1.16727	-0.635511	-1.18444	2	0	1	1	0	0	1	1	0	0	0	0	0	1	1	1	1	0	0	0	1
0	0	3	1	-3.4375	5.3	10	#NULL!	#NULL!	1	1	1	#NULL!	#NULL!	1	1	1	21	1	61.55	164.1	22.8566	2	667	10.5	82	-0.981824	-1.35535	-0.37846	1	1	1	1	0	0	1	0	1	0	0	1	1	1	0	1	1	0	1	1	1
0	0	4	2	2.43013	8	10	#NULL!	#NULL!	1	0	0	#NULL!	#NULL!	1	1	1	29	1	49.85	162.1	18.9714	2	666	9.275	76.6	-2.07444	-3.19088	-0.693893	1	0	1	1	0	1	1	0	1	0	0	0	0	1	0	1	1	1	0	0	1
0	0	5	2	-4.29366	8	10	#NULL!	#NULL!	1	1	1	#NULL!	#NULL!	1	1	1	20	1	#NULL!	163.65	#NULL!	#NULL!	652	10.55	78.3	-0.296109	-1.86555	0.858193	2	0	1	1	0	1	1	0	1	0	0	0	0	1	1	1	1	0	0	0	1
0	0	4	2	0.173933	5.3	12	#NULL!	#NULL!	1	1	1	#NULL!	#NULL!	1	1	1	25	1	62.55	156	25.7027	3	662	13.525	90.6	1.61934	2.00458	0.765943	2	0	0	1	0	1	1	0	1	0	0	1	1	1	0	1	1	0	1	1	1
0	0	4	1	0.67756	10	10	#NULL!	#NULL!	1	1	1	#NULL!	#NULL!	2	1	1	27	1	49.25	156.35	20.147	2	651	8.75	74.2	-2.51948	-3.89727	-0.795394	1	1	1	1	0	0	1	0	1	0	0	0	1	1	0	1	1	0	1	0	1
0	0	9	1	3.47988	5.3	12	1	#NULL!	1	1	0	#NULL!	#NULL!	1	1	1	36	1	64.825	163	#NULL!	#NULL!	662	10.6	83.2	-0.873667	-0.89798	-0.547291	1	1	0	1	0	0	1	0	1	0	0	0	0	0	0	1	0	0	0	0	1
0	0	7	2	-2.3421	5.3	5.5	#NULL!	#NULL!	1	1	1	#NULL!	#NULL!	1	1	1	35	1	47.725	151.2	20.8758	2	659	8.55	77.9	-2.10672	-2.05674	-1.42131	2	1	0	1	1	1	1	1	1	0	0	1	0	0	1	1	1	0	0	1	1
0	0	6	2	-2.42121	0	5.5	2	#NULL!	1	0	0	#NULL!	#NULL!	1	1	1	25	1	53.325	155.65	#NULL!	#NULL!	648	10.45	77.3	-0.353736	-2.1541	0.961899	2	1	0	1	0	0	1	0	0	0	0	0	0	0	1	1	1	0	0	0	1
0	0	4	2	5.53541	12	12	#NULL!	#NULL!	1	1	1	#NULL!	#NULL!	1	1	1	22	1	48.1	156	19.765	2	658	10.675	80.2	-0.791664	-1.88972	0.21613	1	1	0	1	1	1	1	0	1	0	0	1	1	0	0	1	0	0	1	1	1
0	0	6	2	-6.06742	5.3	5.5	2	#NULL!	1	1	1	#NULL!	#NULL!	1	2	2	29	1	51.325	155.5	21.226	2	644	10.9	80.7	-0.537399	-1.58861	0.359355	1	1	0	1	0	0	0	0	1	0	0	0	0	0	0	1	0	0	0	0	0
0	0	8	2	2.85269	5.3	10	#NULL!	#NULL!	1	1	1	#NULL!	#NULL!	1	1	1	28	1	53.75	162.7	20.305	2	648	10.375	81.2	-0.412893	-0.888796	0.0385909	2	1	1	1	0	1	0	1	1	0	0	0	0	0	0	1	0	0	0	0	1
0	0	7	2	1.34825	0	8	#NULL!	#NULL!	1	0	1	#NULL!	#NULL!	1	1	1	28	1	50.725	157.1	20.5527	2	634	9.8	78.4	-0.81263	-1.66883	0.0265546	2	1	1	1	0	0	1	0	0	0	0	1	1	1	1	1	1	0	1	1	1
0	0	4	2	3.87398	8	12	#NULL!	#NULL!	1	1	1	#NULL!	#NULL!	1	1	1	23	1	58.975	159.85	23.0804	2	634	8.3	73.3	-2.23031	-3.33665	-0.687233	2	0	0	1	0	1	0	0	0	1	0	0	0	1	1	1	1	1	1	0	0
0	0	8	2	-0.485608	0	8	#NULL!	#NULL!	1	1	1	#NULL!	#NULL!	1	1	1	42	1	49.1	150	21.8222	2	647	11.725	81	0.0946802	-1.51304	1.15637	1	0	0	1	0	1	1	0	1	0	0	0	0	0	0	1	0	0	0	0	1
0	0	6	1	0.669886	8	10	#NULL!	#NULL!	1	1	1	#NULL!	#NULL!	1	1	1	26	1	57.875	160.1	22.5792	2	630	9.1	76.4	-1.41561	-2.28712	-0.371434	2	1	0	1	0	0	1	0	1	1	0	0	1	0	1	1	1	1	1	0	1
0	0	4	2	-2.46868	0	10	1	#NULL!	1	0	1	#NULL!	#NULL!	1	1	1	25	1	49.675	158.5	19.7733	2	631	9.425	78.2	-1.12382	-1.70676	-0.367951	2	1	1	1	0	0	0	0	1	0	0	0	0	0	0	1	0	0	0	0	0
0	0	7	2	5.25729	5.3	8	2	#NULL!	1	0	1	#NULL!	#NULL!	2	1	1	37	1	51	154.9	21.2553	2	634	10.475	80.3	-0.840417	-1.63319	-0.0322766	1	1	1	1	1	0	1	1	1	1	1	0	0	0	1	1	1	1	1	0	1
0	0	4	1	-5.09706	10	8	#NULL!	#NULL!	1	1	0	#NULL!	#NULL!	2	1	1	27	1	49.1	159.9	19.2037	2	646	9.25	77.1	-1.36146	-2.20107	-0.340012	2	1	0	1	0	0	1	0	1	0	0	0	0	0	0	1	0	0	0	0	1
0	0	8	2	-2.71903	0	5.5	#NULL!	#NULL!	1	1	1	#NULL!	#NULL!	2	1	1	32	1	50.4	149.85	22.4449	2	639	9.575	75.6	-1.03312	-2.62857	0.369197	2	1	0	1	1	0	1	0	1	0	0	0	1	0	0	1	0	0	1	0	1
0	0	3	2	-2.86319	0	8	#NULL!	#NULL!	1	1	1	#NULL!	#NULL!	1	2	1	18	1	58.575	162.9	#NULL!	#NULL!	617	10.25	78.1	-0.352587	-1.60749	0.58607	2	0	1	1	0	1	1	0	1	1	1	0	1	0	0	1	0	0	1	0	1
0	0	8	2	0.234978	5.3	5.5	#NULL!	#NULL!	1	1	1	#NULL!	#NULL!	1	1	1	34	1	56.275	157.7	22.6283	2	615	11.85	85.1	0.824773	0.726449	0.583657	2	1	0	1	0	1	1	0	1	0	0	0	0	1	0	1	1	0	0	0	1
0	0	5	2	-4.42226	5.3	5.5	1	#NULL!	1	1	1	#NULL!	#NULL!	1	1	2	27	1	49.425	156.55	20.167	2	615	9.9	78.3	-1.24708	-2.15597	-0.286436	1	1	1	1	0	0	1	0	0	0	0	0	0	0	0	1	0	0	0	0	1
0	0	5	1	-3.91863	0	8	#NULL!	#NULL!	1	1	0	#NULL!	#NULL!	1	1	1	30	1	56.45	156.65	#NULL!	#NULL!	614	10.25	77.1	-0.336949	-1.90953	0.794426	2	1	0	1	0	0	1	0	0	0	0	0	0	0	0	1	0	0	0	0	1
0	0	4	2	2.58781	5.3	5.5	#NULL!	#NULL!	1	1	1	#NULL!	#NULL!	1	1	1	23	1	47.175	154.65	19.7248	2	623	11.45	84.2	0.00699962	-0.154914	0.14804	1	1	0	1	0	0	1	1	1	0	1	0	0	0	0	1	0	0	1	0	1
0	0	3	2	1.5981	10	15	#NULL!	#NULL!	1	1	1	#NULL!	#NULL!	1	1	1	20	1	49.975	154.8	20.855	2	623	10.875	79.1	-0.451568	-1.94929	0.66647	1	1	0	1	0	0	1	0	1	0	0	1	0	1	0	1	1	0	0	1	1
0	0	4	2	-4.08221	0	8	#NULL!	#NULL!	1	1	0	#NULL!	#NULL!	1	1	1	21	1	50.6	150.45	22.3546	2	631	9.275	77.2	-1.90628	-2.68903	-0.835684	1	1	0	1	0	0	1	0	1	0	0	0	0	1	0	1	1	0	0	0	1
0	0	10	1	4.96994	10	12	#NULL!	#NULL!	1	1	1	#NULL!	#NULL!	1	1	1	23	1	40.425	155.9	16.6325	1	625	8.875	78.7	-1.60243	-1.48602	-1.16828	2	1	0	1	0	1	1	0	1	0	0	1	0	0	1	1	1	0	0	1	1
0	0	7	1	-1.46533	5.3	12	#NULL!	#NULL!	1	1	1	#NULL!	#NULL!	1	1	1	22	1	53.275	154	22.4637	2	630	10.575	78.8	-0.735904	-2.12053	0.398106	1	1	0	1	0	0	1	0	1	0	0	0	0	1	1	1	1	0	0	0	1
0	0	4	2	-2.52586	0	5.5	#NULL!	#NULL!	1	1	1	#NULL!	#NULL!	1	1	1	22	1	51.375	155.1	21.3564	2	610	10.25	79.2	-0.912262	-1.78865	-0.0599767	1	1	1	1	0	0	1	0	1	0	1	0	0	1	1	1	1	0	1	0	1
0	0	9	2	-1.53206	5.3	8	#NULL!	#NULL!	1	1	1	#NULL!	#NULL!	2	1	1	38	1	64.675	161.8	24.7047	2	606	8.775	77	-1.59625	-1.86687	-0.917758	2	1	0	1	0	1	1	0	1	0	0	0	1	1	0	1	1	1	1	0	1
0	0	4	1	-1.1522	5.3	5.5	1	#NULL!	1	1	1	#NULL!	#NULL!	1	1	1	24	1	46.175	151.3	20.1711	2	620	8.975	76.6	-1.47981	-2.13079	-0.571941	2	1	0	1	0	1	1	0	1	0	0	1	0	1	0	1	1	0	0	1	1
0	0	5	1	-2.51572	5.3	5.5	#NULL!	#NULL!	1	1	1	#NULL!	#NULL!	1	1	1	28	1	65.725	162.15	24.9975	3	624	11.1	79.5	-0.274484	-1.81815	0.8247	1	1	1	1	1	0	1	0	1	0	0	0	1	0	0	1	0	0	1	0	1
0	0	7	2	3.83409	5.3	8	#NULL!	#NULL!	1	1	1	#NULL!	#NULL!	1	1	1	37	1	44.85	152.65	19.2473	2	622	11.125	77.9	-0.244184	-2.36222	1.18362	1	1	0	1	0	1	1	0	1	0	0	0	1	1	0	1	1	0	1	0	1
0	0	4	2	-2.55838	5.3	12	#NULL!	#NULL!	1	1	1	#NULL!	#NULL!	1	1	1	20	1	64.325	153.65	27.2467	3	605	7.725	71.9	-3.37431	-4.34067	-1.68411	1	1	1	1	0	0	0	0	0	0	0	0	0	0	1	1	1	0	0	0	0
0	0	3	2	3.84513	12	12	#NULL!	#NULL!	1	1	1	#NULL!	#NULL!	1	1	2	27	1	58.7	162.55	22.2159	2	618	9.55	75.8	-0.944389	-2.37615	0.296962	2	1	0	1	0	1	1	0	1	0	0	0	1	1	1	1	1	0	1	0	1
0	0	4	1	3.51886	8	5.5	#NULL!	#NULL!	1	1	1	#NULL!	#NULL!	1	1	1	22	1	56.475	166.35	20.4085	2	623	9.425	77.1	-1.72445	-2.65296	-0.615256	1	1	0	1	0	0	0	0	1	0	1	0	0	0	0	1	0	0	1	0	0
0	0	3	2	0.842941	5.3	5.5	#NULL!	#NULL!	1	0	1	#NULL!	#NULL!	1	1	1	21	1	#NULL!	161.85	#NULL!	#NULL!	604	10.825	80.95	-0.394657	-1.10585	0.223376	1	0	1	1	1	1	1	1	1	1	1	0	1	1	1	1	1	1	1	0	1
0	0	6	1	3.1474	5.3	5.5	#NULL!	#NULL!	1	1	0	#NULL!	#NULL!	2	1	1	30	1	40.55	153.85	17.1315	1	614	9.325	78.1	-1.77453	-2.21727	-0.974768	1	1	1	1	0	0	1	0	1	0	1	0	0	1	1	1	1	0	1	0	1
0	0	5	2	-1.03663	5.3	5.5	#NULL!	#NULL!	1	1	0	#NULL!	#NULL!	1	1	1	36	1	56.875	153.9	24.0129	2	596	9.825	77.1	-0.591164	-1.73721	0.331843	2	1	1	1	0	0	1	0	0	0	0	0	0	0	0	1	0	0	0	0	1
0	0	5	2	-4.36521	8	10	#NULL!	#NULL!	1	1	0	#NULL!	#NULL!	1	1	1	27	1	54.475	158.1	21.7938	2	593	9.9	77.1	-1.13487	-2.3738	-0.0184557	1	1	1	1	0	0	0	0	0	0	0	0	0	1	1	1	1	0	0	0	0
0	0	5	1	-4.74621	5.3	10	2	#NULL!	0	1	0	#NULL!	#NULL!	2	1	1	36	1	53	162.05	20.1826	2	611	11.1	81.5	-0.207371	-0.982505	0.404363	1	1	0	1	0	1	1	0	1	0	0	0	0	0	0	1	0	0	0	0	1
0	0	4	2	-3.12224	5.3	5.5	#NULL!	#NULL!	1	1	1	#NULL!	#NULL!	1	1	2	23	1	46.325	157.6	18.651	2	611	8.125	73.6	-2.2897	-3.0411	-1.00573	2	1	0	1	0	1	1	0	1	0	1	0	0	1	0	1	1	0	1	0	1
0	0	5	2	-3.65185	8	10	2	#NULL!	1	0	0	#NULL!	#NULL!	1	1	1	25	1	49.575	151.9	21.4856	2	598	10.425	75.8	-0.699512	-2.88669	0.900742	1	1	1	0	0	0	0	0	0	0	0	0	0	0	0	0	0	0	0	0	0
0	0	4	2	-3.59891	0	5.5	2	#NULL!	1	1	1	#NULL!	#NULL!	2	1	1	20	1	50.65	150.1	22.4811	2	599	8.625	73.9	-2.39449	-3.57564	-0.890858	1	1	1	1	0	0	1	0	1	0	0	0	0	1	0	1	1	0	0	0	1
0	0	8	2	-3.90753	5.3	10	#NULL!	#NULL!	1	1	0	#NULL!	#NULL!	2	1	1	23	1	49.275	157	19.9907	2	593	8.9	72.6	-2.08478	-3.99062	-0.136162	1	1	1	1	0	0	1	0	1	0	0	0	0	1	0	1	1	0	0	0	1
0	0	4	1	3.91236	5.3	5.5	#NULL!	#NULL!	1	1	1	#NULL!	#NULL!	1	1	1	24	1	53.925	154.65	22.5471	2	594	10.35	76.9	-0.74317	-2.45532	0.55767	1	1	1	1	0	0	1	0	1	0	1	0	0	1	1	1	1	0	1	0	1
0	0	4	2	-2.24701	5.3	10	#NULL!	#NULL!	1	1	1	#NULL!	#NULL!	1	1	1	25	1	#NULL!	152.7	#NULL!	#NULL!	600	11.325	83.4	0.541965	0.326071	0.493115	2	0	1	1	0	1	1	0	1	0	0	1	1	1	1	1	1	0	1	1	1
0	0	6	2	2.52741	5.3	5.5	#NULL!	#NULL!	1	1	0	#NULL!	#NULL!	1	2	2	#NULL!	0	#NULL!	#NULL!	#NULL!	#NULL!	585	9.925	78.2	-1.0709	-1.89811	-0.233998	1	1	1	1	0	1	1	0	1	0	0	0	1	1	1	1	1	0	1	0	1
0	0	7	1	1.76587	5.3	8	#NULL!	#NULL!	1	1	1	#NULL!	#NULL!	1	1	1	23	1	#NULL!	157.4	#NULL!	#NULL!	602	10.775	82.1	-0.425614	-0.674464	-0.0866583	1	0	1	1	0	0	1	0	1	0	0	0	0	0	0	1	0	0	0	0	1
0	0	5	2	-3.33243	8	8	#NULL!	#NULL!	1	1	1	#NULL!	#NULL!	1	1	1	#NULL!	0	#NULL!	#NULL!	#NULL!	#NULL!	588	10.575	75.3	-0.519652	-2.97393	1.18978	1	1	1	1	1	0	1	0	1	0	0	1	0	0	1	1	1	#NULL!	0	1	1
0	0	10	2	-3.45597	8	8	#NULL!	#NULL!	0	1	0	#NULL!	#NULL!	1	2	5	22	1	57.975	149.1	#NULL!	#NULL!	586	10.275	79.4	-0.766456	-1.47502	-0.0731441	1	1	1	1	0	0	1	0	1	0	0	0	0	1	1	1	1	1	0	0	1
0	0	5	1	0.858433	5.3	10	#NULL!	#NULL!	1	1	1	#NULL!	#NULL!	1	1	1	20	1	58.725	154.35	24.6496	2	585	9.15	76.1	-1.79694	-2.65673	-0.73907	1	1	0	1	0	1	1	1	1	0	1	0	0	1	0	1	1	0	1	0	1
0	0	7	2	-0.0956349	10	12	#NULL!	#NULL!	1	1	1	#NULL!	#NULL!	1	1	1	28	1	51.25	161.5	19.6494	2	601	11.275	81	-0.0154298	-1.05671	0.697238	1	1	0	1	0	0	0	1	1	0	0	0	0	1	0	1	1	0	0	0	1
0	0	5	2	-4.56072	8	8	#NULL!	#NULL!	1	1	1	#NULL!	#NULL!	2	1	1	29	1	49.775	155.55	20.5717	2	600	8.925	73.7	-1.41894	-2.91061	0.0279647	2	1	0	1	0	0	1	0	1	0	0	0	0	0	0	1	0	0	0	0	1
0	0	6	2	3.60644	8	12	#NULL!	#NULL!	1	1	1	#NULL!	#NULL!	1	1	2	35	1	51.95	163.8	19.3623	2	595	10.35	81.6	-0.748427	-0.778537	-0.463198	1	1	0	1	0	1	1	0	1	0	0	0	0	1	0	1	1	0	0	0	1
0	0	4	1	8.20278	8	12	#NULL!	#NULL!	1	1	1	#NULL!	#NULL!	1	1	1	25	1	48.425	151.4	21.126	2	595	10.8	79	0.18729	-1.0913	0.965226	2	1	0	1	0	0	1	0	1	0	0	0	0	1	1	1	1	0	0	0	1
0	0	6	1	0.790816	5.3	5.5	#NULL!	#NULL!	1	1	1	#NULL!	#NULL!	1	1	1	33	1	50.5	155	21.0198	2	594	11.2	81.5	-0.0380646	-0.803694	0.511182	1	1	0	1	1	0	1	0	1	0	0	0	0	1	0	1	1	0	0	0	1
0	0	6	2	-1.65493	5.3	8	1	#NULL!	1	1	1	#NULL!	#NULL!	1	1	1	33	1	48.525	161.6	18.5816	2	575	9.75	77.4	-1.17767	-2.08697	-0.271319	1	1	1	1	0	1	1	0	1	0	0	0	0	0	1	1	1	0	0	0	1
0	0	6	2	-3.0373	5.3	5.5	2	#NULL!	1	0	1	#NULL!	#NULL!	2	1	1	35	1	#NULL!	145.4	#NULL!	#NULL!	582	10.75	78.2	-0.34113	-1.86753	0.719074	1	1	1	1	0	0	1	0	1	1	1	1	0	0	1	1	1	0	1	1	1
0	0	6	2	-3.00013	8	10	1	#NULL!	1	1	0	#NULL!	#NULL!	1	1	1	32	1	51.325	165.2	18.8065	2	575	11.1	82.9	-0.0167765	-0.0858658	0.0876852	1	1	1	1	0	0	1	0	1	0	0	0	1	0	0	1	0	0	1	0	1
0	0	5	2	-5.47083	5.3	5.5	2	#NULL!	1	1	1	#NULL!	#NULL!	2	1	2	31	1	41.175	145.5	19.4495	2	588	9.075	76.5	-1.88578	-2.54132	-0.938296	1	1	0	1	0	1	1	0	1	0	0	0	0	0	0	1	0	0	0	0	1
0	0	6	1	4.06582	5.3	8	#NULL!	#NULL!	1	1	1	#NULL!	#NULL!	1	1	2	30	1	#NULL!	151	#NULL!	#NULL!	587	10.65	78.9	0.116097	-1.04293	0.834866	2	0	1	1	0	1	1	0	1	0	0	0	1	1	0	1	1	1	1	0	1
0	0	8	1	-0.0129617	5.3	5.5	1	#NULL!	1	1	1	#NULL!	#NULL!	1	1	1	#NULL!	0	#NULL!	#NULL!	#NULL!	#NULL!	584	10.075	77.2	-0.320233	-1.58486	0.586367	2	88	0	1	0	0	1	0	1	0	0	0	0	1	1	1	1	0	0	0	1
0	0	3	2	-2.00917	5.3	10	#NULL!	#NULL!	1	0	1	#NULL!	#NULL!	1	1	1	25	1	49.5	146.6	23.0323	2	568	7.7	72.9	-2.51603	-2.88373	-1.4458	2	1	1	1	0	1	1	0	1	0	1	0	1	0	0	1	0	1	1	0	1
0	0	3	2	5.47648	5.3	10	#NULL!	#NULL!	1	1	1	#NULL!	#NULL!	1	1	1	25	1	52.375	152.65	22.4766	2	567	10.55	76.4	-0.429177	-2.37052	0.898252	1	1	1	1	0	0	1	1	1	0	0	0	0	1	1	1	1	0	0	0	1
0	0	8	2	-4.74009	5.3	5.5	2	#NULL!	1	1	0	#NULL!	#NULL!	1	1	1	38	1	#NULL!	172.4	#NULL!	#NULL!	562	8.05	76.4	-2.09284	-1.63194	-1.78609	2	0	0	1	0	0	1	0	1	0	0	0	0	0	0	1	0	0	0	0	1
0	0	5	2	-4.97706	0	8	2	#NULL!	1	1	1	#NULL!	#NULL!	1	1	1	38	1	57.625	156.4	23.5579	2	576	10.275	78	-0.713774	-1.87845	0.226376	1	1	0	1	0	0	1	0	1	0	0	0	1	0	0	1	0	0	1	0	1
0	0	4	2	2.43013	5.3	8	#NULL!	#NULL!	1	1	1	#NULL!	#NULL!	2	1	1	20	1	45.675	151.6	19.8738	2	577	9.1	76.9	-1.80469	-2.28831	-1.00023	1	1	1	1	1	0	1	0	1	0	0	0	0	1	1	1	1	0	0	0	1
0	0	4	2	-1.72393	8	8	#NULL!	#NULL!	1	1	1	#NULL!	#NULL!	1	1	1	22	1	64.15	157.1	25.9923	3	573	9.475	76.7	-1.42304	-2.3216	-0.4568	1	1	0	1	0	1	0	0	0	0	0	0	0	0	0	1	0	0	0	0	0
0	0	4	2	-5.42927	5.3	5.5	#NULL!	#NULL!	1	1	0	#NULL!	#NULL!	2	1	1	22	1	45.125	157.9	18.0989	1	566	9.575	79.9	-1.29246	-1.07901	-1.04396	1	1	1	1	0	0	1	1	0	0	0	0	0	0	0	1	0	0	0	0	1
0	0	5	1	-3.54326	5.3	8	1	#NULL!	1	1	1	#NULL!	#NULL!	1	1	1	#NULL!	1	52.75	156.35	21.5788	2	558	10	78.7	-0.860717	-1.43159	-0.25139	1	1	1	1	0	0	1	0	1	0	0	0	0	0	0	1	0	0	0	0	1
0	0	8	2	2.94468	5.3	5.5	#NULL!	#NULL!	1	0	1	#NULL!	#NULL!	1	2	1	20	1	54.35	151	23.8367	2	564	9.425	74.3	-0.763317	-2.36833	0.486445	2	1	1	1	0	1	1	1	1	0	1	0	1	0	0	1	0	1	1	0	1
0	0	5	1	4.91064	8	10	#NULL!	#NULL!	1	1	0	#NULL!	#NULL!	1	1	2	27	1	50.15	152.65	21.5217	2	571	12.075	82.9	0.760256	-0.0394028	1.09078	1	1	0	1	0	0	1	0	1	0	0	0	0	1	0	1	1	0	0	0	1
0	0	3	1	2.89452	5.3	5.5	#NULL!	#NULL!	1	1	1	#NULL!	#NULL!	2	1	1	20	1	54.825	161.5	21.02	2	570	9.6	75.3	-1.29016	-2.80241	0.045367	1	1	0	1	0	0	0	0	1	0	1	0	0	1	1	1	1	0	1	0	0
0	0	5	2	-3.47189	5.3	8	2	#NULL!	1	1	1	#NULL!	#NULL!	2	1	1	21	1	63.1	166.4	22.7889	2	567	8.35	75.7	-2.52128	-2.62662	-1.77998	1	1	1	1	0	0	0	0	0	0	0	0	0	0	0	1	0	0	0	0	0
0	0	4	2	-5.47294	5.3	10	#NULL!	#NULL!	1	0	1	#NULL!	#NULL!	2	1	1	21	1	56.025	158.2	22.3856	2	550	10.425	78.1	-0.443834	-1.56531	0.377347	1	1	1	1	0	0	1	0	0	0	0	0	0	0	1	1	1	0	0	0	1
0	0	9	2	-4.89316	5.3	5.5	1	#NULL!	1	0	1	#NULL!	#NULL!	1	1	1	36	1	64.3	155.6	26.5578	3	549	9.225	78.8	-1.53549	-1.29497	-1.26453	1	1	1	1	0	0	1	1	0	0	0	0	0	0	0	1	0	0	0	0	1
0	0	6	2	-0.0871742	8	12	2	#NULL!	1	1	1	#NULL!	#NULL!	2	1	1	30	1	58.825	158	23.5639	2	549	8.55	75.9	-2.21579	-2.36932	-1.53229	1	1	0	1	1	0	1	0	1	0	1	0	0	1	0	1	1	0	1	0	1
0	0	9	1	-4.78524	5.3	5.5	2	#NULL!	1	1	0	#NULL!	#NULL!	2	1	1	49	1	52.525	159.8	20.569	2	554	8.525	76.5	-2.26834	-2.19978	-1.71978	1	1	1	1	0	0	1	0	1	0	0	0	0	0	0	1	0	0	0	0	1
0	0	7	2	0.00559285	10	8	#NULL!	#NULL!	1	1	1	#NULL!	#NULL!	2	1	1	35	1	46.15	147.25	21.2844	2	561	8.925	73.6	-1.20376	-2.57762	0.0521056	2	1	0	1	0	0	1	0	1	0	0	1	0	1	0	1	1	0	0	1	1
0	0	4	2	-2.66227	5.3	5.5	#NULL!	#NULL!	1	1	1	#NULL!	#NULL!	1	1	1	19	1	44.775	152.3	19.3035	2	543	8.025	75.1	-2.00949	-1.88055	-1.51675	2	1	1	1	0	0	1	0	1	0	0	0	1	0	0	1	0	0	1	0	1
0	0	7	1	7.00449	5.3	15	#NULL!	#NULL!	1	1	0	#NULL!	#NULL!	1	1	1	38	1	67.025	159.1	26.4787	3	557	11.05	82.1	0.0407416	-0.168064	0.217497	1	1	0	1	0	0	1	0	1	0	0	0	1	1	0	1	1	0	1	0	1
0	0	6	2	-2.40143	5.3	5.5	#NULL!	#NULL!	1	0	1	#NULL!	#NULL!	1	2	4	36	1	53.85	154.9	22.4431	2	540	10.15	76.2	-0.0220709	-1.46818	0.8757	2	1	1	1	0	0	1	0	1	0	0	0	0	0	1	1	1	0	0	0	1
0	0	7	2	-0.143992	5.3	8	2	#NULL!	1	1	1	#NULL!	#NULL!	2	1	1	36	1	49.8	151.9	21.5831	2	540	10.575	76.4	-0.26019	-2.08782	0.925974	1	1	0	1	0	0	1	0	1	0	0	0	0	0	0	1	0	0	0	0	1
0	0	6	2	-0.369459	8	8	#NULL!	#NULL!	1	1	1	#NULL!	#NULL!	1	1	1	38	1	50.1	152	21.6846	2	551	7.85	74.6	-2.24777	-2.13553	-1.65352	2	1	0	1	1	0	1	0	1	0	0	1	1	1	1	1	1	0	1	1	1
0	0	7	2	-2.52238	10	10	#NULL!	#NULL!	1	1	1	#NULL!	#NULL!	2	1	1	31	1	48.325	152.15	20.8751	2	550	9.825	75.9	-0.342815	-1.67786	0.586247	2	1	0	1	0	1	1	0	1	0	0	0	1	0	0	1	0	0	1	0	1
0	0	6	1	-1.46591	5.3	5.5	#NULL!	#NULL!	1	1	1	#NULL!	#NULL!	1	1	1	26	1	57.1	163.95	21.2429	2	546	9.45	75	-1.30329	-2.67199	-0.0677444	1	1	0	1	1	0	1	0	1	0	0	0	0	1	0	1	1	0	0	0	1
0	0	4	2	0.430278	8	5.5	#NULL!	#NULL!	1	1	1	#NULL!	#NULL!	1	1	1	23	1	50.075	158.6	19.9074	2	544	9.4	75	-0.674805	-1.92539	0.299003	2	1	1	1	0	1	1	0	1	0	0	0	1	1	0	1	1	0	1	0	1
0	0	5	2	-5.38349	5.3	8	#NULL!	#NULL!	1	0	1	#NULL!	#NULL!	1	1	2	27	1	#NULL!	160.55	#NULL!	#NULL!	539	8.125	74.5	-1.87921	-2.04565	-1.2281	2	0	1	1	0	0	1	0	1	0	0	0	0	0	0	1	0	0	0	0	1
0	0	6	2	-4.07375	0	5.5	#NULL!	#NULL!	1	0	0	#NULL!	#NULL!	2	1	1	27	1	53.55	160	20.918	2	537	8.8	75.8	-1.89363	-2.27941	-1.14638	1	1	1	1	0	0	1	0	0	0	0	0	0	0	0	1	0	0	0	0	1
0	0	8	1	-1.18458	5.3	10	#NULL!	#NULL!	1	1	1	#NULL!	#NULL!	1	1	1	38	1	62.55	166.85	22.4685	2	534	9.65	76.3	-1.04996	-2.05992	-0.139161	1	1	0	1	0	0	1	0	1	0	0	0	0	1	1	1	1	0	0	0	1
0	0	6	2	-3.26605	5.3	8	2	#NULL!	1	1	1	#NULL!	#NULL!	2	1	1	24	1	44.675	153.5	18.9604	2	536	9.15	76.7	-0.854373	-1.25137	-0.375311	2	1	1	1	0	0	1	0	1	1	0	0	0	0	1	1	1	0	1	0	1
0	0	7	1	0.0461264	5.3	5.5	#NULL!	#NULL!	1	0	0	#NULL!	#NULL!	2	1	1	36	1	62.825	156.4	25.6838	3	540	10.625	80.9	-0.21775	-0.410108	0.010101	1	1	1	1	1	0	0	0	1	0	0	0	1	1	0	1	1	0	1	0	1
0	0	3	1	5.31439	8	10	#NULL!	#NULL!	1	1	1	#NULL!	#NULL!	2	1	1	21	1	42.775	149.9	19.0365	2	543	8.95	74.1	-1.77434	-2.9758	-0.490143	1	1	0	1	0	1	1	0	1	0	0	0	1	0	1	1	1	0	1	0	1
0	0	4	2	-3.10397	0	8	1	#NULL!	1	1	0	#NULL!	#NULL!	2	1	1	27	1	46.1	148.2	20.9896	2	527	6.725	69.2	-3.42691	-3.76773	-1.97417	2	1	0	1	0	0	1	0	1	0	0	0	0	0	0	1	0	0	0	0	1
0	0	5	1	-3.33965	5.3	10	#NULL!	#NULL!	1	1	1	#NULL!	#NULL!	1	1	1	22	1	51.725	160.9	19.9797	2	546	10.425	75.8	-0.421846	-2.375	0.900742	1	1	0	1	0	0	1	0	1	0	0	0	0	0	0	1	0	0	0	0	1
0	0	4	2	3.83526	5.3	10	#NULL!	#NULL!	1	1	1	#NULL!	#NULL!	1	1	1	20	1	52.525	155.2	21.8063	2	538	9.175	72.7	-0.842879	-2.65899	0.573694	2	1	0	1	0	1	1	0	1	0	0	1	0	1	0	1	1	0	0	1	1
0	0	3	2	3.97614	8	8	#NULL!	#NULL!	1	1	1	#NULL!	#NULL!	1	1	1	20	1	48.325	158.85	19.1513	2	539	10.325	77.3	-0.469875	-1.74121	0.438648	1	1	0	1	0	1	1	0	1	1	1	1	0	1	0	1	1	1	1	1	1
0	0	12	2	2.79362	12	12	#NULL!	#NULL!	1	1	0	#NULL!	#NULL!	1	2	4	20	1	53.025	153.5	22.5042	2	542	8.975	74.8	-1.74413	-2.70508	-0.643788	1	1	0	1	0	1	1	0	1	0	0	1	0	1	0	1	1	0	0	1	1
0	0	7	2	-3.62344	8	5.5	#NULL!	#NULL!	1	1	1	#NULL!	#NULL!	1	1	1	42	1	52.5	158.4	20.9242	2	519	9.6	76.9	-1.01329	-1.6652	-0.344231	1	1	0	1	0	0	0	1	1	0	0	0	0	1	0	1	1	1	0	0	1
0	0	6	2	-2.69274	5.3	5.5	#NULL!	#NULL!	1	0	0	#NULL!	#NULL!	1	1	1	29	1	54.7	156.7	22.2766	2	538	9.875	76.9	-0.235171	-1.20381	0.4299	2	1	0	1	1	1	1	0	1	0	0	1	0	0	0	1	0	0	0	1	1
0	0	6	2	0.368914	5.3	8	#NULL!	#NULL!	1	1	1	#NULL!	#NULL!	1	1	2	44	1	38.9	143.1	18.9964	2	531	8.35	73.9	-1.59833	-2.1702	-0.768182	2	1	0	1	0	1	0	0	1	0	0	0	1	0	0	1	0	0	1	0	0
0	0	4	2	-2.51806	5.3	10	#NULL!	#NULL!	1	1	0	#NULL!	#NULL!	1	1	1	25	1	50.85	152.1	21.9802	2	515	8.675	72.2	-1.18127	-2.59693	0.0858863	2	1	1	1	0	0	1	0	1	0	0	0	0	1	1	1	1	1	0	0	1
0	0	5	2	-4.08274	5.3	8	#NULL!	#NULL!	1	1	1	#NULL!	#NULL!	1	1	1	25	1	48.05	149.5	21.4986	2	514	8.8	71.3	-1.05509	-2.90241	0.474131	2	1	1	1	0	0	1	0	1	0	0	0	0	0	0	1	0	0	0	0	1
0	0	4	2	0.261273	10	5.5	#NULL!	#NULL!	1	1	1	#NULL!	#NULL!	1	1	1	26	1	52.3	162.95	19.6967	2	531	10.7	81.2	-0.103992	-0.188397	0.0296731	1	1	0	1	0	0	1	0	1	0	0	1	0	1	0	1	1	0	0	1	1
0	0	5	2	-3.75381	5.3	5.5	#NULL!	#NULL!	1	0	0	#NULL!	#NULL!	2	1	1	27	1	49.7	153.1	21.2034	2	516	8.65	74	-1.93288	-2.73012	-0.882535	1	1	0	1	0	0	1	0	0	0	0	0	0	0	0	1	0	0	0	0	1
0	0	3	1	-0.461951	5.3	5.5	1	#NULL!	1	0	0	#NULL!	#NULL!	2	1	1	24	1	52.525	152.65	22.541	2	516	8.85	74.3	-1.7277	-2.61638	-0.682411	1	1	0	1	0	0	1	1	1	0	0	0	1	1	0	1	1	0	1	0	1
0	0	4	1	6.08598	5.3	12	#NULL!	#NULL!	1	1	1	#NULL!	#NULL!	1	1	1	21	1	54.825	156.5	22.3846	2	522	8.9	71.9	-1.00644	-2.77496	0.442841	2	1	0	1	1	0	1	0	1	0	1	0	0	0	0	1	0	0	1	0	1
0	0	9	1	-1.35715	8	8	2	#NULL!	1	1	0	#NULL!	#NULL!	1	1	1	47	1	49.25	152.55	21.1632	2	506	9.025	73.9	-1.49581	-2.65821	-0.333657	1	1	0	1	1	1	1	1	1	0	1	1	1	0	1	1	1	1	1	1	1
0	0	4	2	-1.86727	5.3	8	#NULL!	#NULL!	1	1	1	#NULL!	#NULL!	2	1	1	20	1	#NULL!	152.2	#NULL!	#NULL!	504	8.15	73	-1.64616	-2.19601	-0.818308	2	0	1	1	1	0	1	1	1	0	1	0	0	1	0	1	1	0	1	0	1
0	0	6	1	-1.69209	5.3	5.5	1	#NULL!	1	1	1	#NULL!	#NULL!	1	1	1	33	1	54.675	159.45	21.505	2	503	9.35	75.6	-0.487058	-1.26428	0.107068	2	1	0	1	0	0	1	0	1	0	0	0	0	0	1	1	1	0	0	0	1
0	0	9	1	5.49293	5.3	10	#NULL!	#NULL!	1	1	1	#NULL!	#NULL!	1	1	1	32	1	54.9	155.9	22.5881	2	516	10.025	80.2	0.00997556	0.203305	-0.116598	2	1	0	1	0	0	1	0	1	0	0	0	0	1	0	1	1	0	0	0	1
0	0	3	2	2.759	12	12	#NULL!	#NULL!	1	1	1	#NULL!	#NULL!	1	1	1	26	1	54.3	152.6	23.318	2	516	7.475	71	-2.46643	-3.02878	-1.27156	2	1	1	1	0	0	1	0	1	0	1	1	0	1	0	1	1	1	1	1	1
0	0	3	2	5.56546	8	5.5	#NULL!	#NULL!	1	1	1	#NULL!	#NULL!	1	1	1	22	1	51.7	149	23.2872	2	498	8.625	74.2	-1.13036	-1.70377	-0.473787	2	1	0	1	0	0	1	0	1	0	1	0	0	0	1	1	1	1	1	0	1
0	0	6	1	-2.60094	8	10	#NULL!	#NULL!	1	1	1	#NULL!	#NULL!	1	1	1	31	1	56.825	151.9	24.6277	2	498	8.3	72.4	-2.20308	-3.14418	-0.934893	1	1	0	1	0	0	1	0	1	0	0	0	0	0	1	1	1	0	0	0	1
0	0	5	2	-1.43136	5.3	5.5	1	#NULL!	1	1	1	#NULL!	#NULL!	2	1	2	30	1	47.775	154.2	20.0924	2	512	8.625	73.1	-1.93669	-3.02804	-0.665091	1	1	0	1	0	0	1	0	1	0	0	0	0	0	0	1	0	0	0	0	1
0	0	4	2	-5.85752	10	8	#NULL!	#NULL!	1	1	1	#NULL!	#NULL!	2	1	1	21	1	55.025	168	19.4958	2	509	10.1	78.9	-0.49918	-0.78633	-0.173963	1	1	0	1	1	1	1	0	1	0	0	0	1	1	1	1	1	0	1	0	1
0	0	5	2	0.934749	10	10	1	#NULL!	1	1	1	#NULL!	#NULL!	1	1	1	27	1	55.9	149.6	24.9775	2	496	8.875	73.5	-1.58966	-2.69952	-0.427622	1	1	0	1	0	1	0	0	1	0	0	0	0	0	0	1	0	0	0	0	0
0	0	4	2	0.707561	5.3	5.5	2	#NULL!	1	0	1	#NULL!	#NULL!	1	1	1	23	1	48.975	151.5	21.3378	2	508	7.525	71.1	-2.3591	-2.91117	-1.22281	2	1	1	1	1	0	1	0	1	0	0	0	0	1	1	1	1	0	0	0	1
0	0	7	2	3.50595	5.3	5.5	#NULL!	#NULL!	1	1	1	#NULL!	#NULL!	2	1	2	38	1	59.65	160.95	23.0265	2	498	9.225	76.3	-1.25301	-1.64686	-0.687778	1	1	1	1	0	0	1	0	1	0	0	0	0	0	1	1	1	0	0	0	1
0	0	4	2	-4.8066	10	8	#NULL!	#NULL!	1	1	1	#NULL!	#NULL!	1	1	1	25	1	53.325	164	19.8264	2	505	9.775	78.2	-0.133705	-0.367668	0.0411364	2	1	0	1	0	0	0	0	1	0	0	0	1	0	1	1	1	0	1	0	0
0	0	7	2	-2.77374	0	5.5	1	#NULL!	1	1	1	#NULL!	#NULL!	2	1	1	34	1	54.075	159.45	21.269	2	487	12.5	80.6	1.56411	0.150402	1.9737	1	1	0	1	0	1	0	0	1	0	1	0	0	0	1	1	1	0	1	0	0
0	0	6	2	-1.96499	0	5.5	#NULL!	#NULL!	1	1	1	#NULL!	#NULL!	1	1	1	22	1	48.8	153.55	20.6976	2	501	8.275	72.4	-1.49851	-2.37573	-0.49139	2	1	0	1	1	1	1	0	1	0	0	0	1	0	1	1	1	0	1	0	1
0	0	4	1	-1.20812	5.3	5.5	2	#NULL!	1	1	0	#NULL!	#NULL!	2	1	1	25	1	47.95	152.65	20.5776	2	500	8.925	77.5	-1.56196	-1.21059	-1.3829	1	1	1	1	0	1	1	0	1	0	0	0	0	0	0	1	0	0	0	0	1
0	0	7	1	-1.27967	5.3	5.5	#NULL!	#NULL!	1	0	1	#NULL!	#NULL!	1	1	2	45	1	42.8	147.1	19.7796	2	487	9.525	75.2	-0.900773	-1.93905	-0.0237707	1	1	1	1	0	0	1	0	1	0	0	0	0	1	0	1	1	0	0	0	1
0	0	8	1	-2.64514	5.3	5.5	#NULL!	#NULL!	1	1	1	#NULL!	#NULL!	1	1	1	39	1	60.05	161	23.1665	2	499	8.1	75.9	-1.66879	-1.11126	-1.597	2	1	1	1	0	0	1	0	1	0	1	0	1	0	0	1	0	0	1	0	1
0	0	4	2	1.46304	10	10	#NULL!	#NULL!	1	1	1	#NULL!	#NULL!	1	2	4	21	1	51.575	152.5	22.1768	2	481	9.75	75.2	-0.0173274	-1.14668	0.654116	2	1	0	1	1	1	1	0	1	0	0	0	0	1	1	1	1	0	0	0	1
0	0	5	1	-4.01797	5.3	8	#NULL!	#NULL!	1	1	0	#NULL!	#NULL!	2	1	1	22	1	48.05	151.6	20.9072	2	484	7.4	68.9	-3.14306	-4.34493	-1.22979	1	1	1	1	1	0	0	1	1	0	0	0	1	0	0	1	0	0	1	0	1
0	0	5	2	-2.4286	0	5.5	#NULL!	#NULL!	1	1	1	#NULL!	#NULL!	1	1	1	33	1	41.925	158.2	16.7517	1	488	9.475	77	-0.954115	-1.25502	-0.527293	1	1	1	1	0	0	0	0	1	0	0	0	1	0	0	1	0	0	1	0	0
0	0	6	2	3.78159	10	8	#NULL!	#NULL!	1	1	0	#NULL!	#NULL!	1	1	1	28	1	47.725	152.55	20.5079	2	471	9.775	77.1	-0.571861	-0.999483	-0.171697	1	1	0	1	1	0	1	0	1	0	1	0	0	1	0	1	1	0	1	0	1
0	0	3	2	-1.22585	5.3	8	#NULL!	#NULL!	1	1	1	#NULL!	#NULL!	2	1	1	20	1	49.525	157.9	19.8637	2	484	7.575	71.1	-2.15398	-2.65282	-1.14667	2	1	0	1	0	0	0	0	0	0	0	1	0	1	0	1	1	0	0	1	0
0	0	6	2	-2.30422	8	12	#NULL!	#NULL!	1	1	1	#NULL!	#NULL!	1	1	1	27	1	53.1	161.4	20.3839	2	467	9.8	74	0.105453	-1.41009	0.976711	2	1	1	1	0	1	1	0	1	0	0	1	0	1	0	1	1	0	0	1	1
0	0	6	2	5.35334	5.3	8	#NULL!	#NULL!	1	1	1	#NULL!	#NULL!	1	1	1	32	1	61.45	146.9	28.476	3	482	9.825	76.8	0.0392051	-0.584424	0.395302	2	1	1	1	1	0	1	0	1	0	0	0	0	1	0	1	1	0	0	0	1
0	0	6	2	1.91001	10	12	#NULL!	#NULL!	1	1	1	#NULL!	#NULL!	2	1	2	28	1	51.425	161	19.8391	2	481	11.025	77.9	0.458749	-0.81734	1.07866	1	1	0	1	0	0	1	0	0	0	0	0	0	0	0	1	0	0	0	0	1
0	0	3	2	-3.23822	5.3	5.5	#NULL!	#NULL!	1	1	1	#NULL!	#NULL!	1	1	1	18	1	44.45	148.65	#NULL!	#NULL!	465	8.025	69.2	-2.31535	-4.02457	-0.324591	1	1	1	1	0	0	1	1	1	0	0	0	1	1	1	1	1	0	1	0	1
0	0	5	2	-1.3963	5.3	5.5	#NULL!	#NULL!	1	0	1	#NULL!	#NULL!	1	1	1	28	1	65.975	170.6	22.6684	2	469	11.55	80	0.955481	0.162717	1.18647	1	1	0	1	0	0	1	0	1	0	0	0	0	0	1	1	1	0	0	0	1
0	0	6	1	-0.887446	8	12	#NULL!	#NULL!	1	1	1	#NULL!	#NULL!	1	1	1	29	1	56.15	163.7	#NULL!	#NULL!	456	10.1	73.4	-0.184152	-2.26418	1.14582	1	1	0	1	0	0	1	1	1	0	0	1	0	0	1	1	1	0	0	1	1
0	0	3	2	-3.95542	5.3	10	#NULL!	#NULL!	1	1	1	#NULL!	#NULL!	1	1	1	23	1	58.4	157.8	23.453	2	473	8.575	75.1	-1.03047	-1.08544	-0.751752	2	1	0	1	1	1	1	0	1	0	0	1	1	1	1	1	1	0	1	1	1
0	0	6	2	-5.34302	5.3	0	#NULL!	#NULL!	1	1	1	#NULL!	#NULL!	1	2	4	28	1	47.8	138.7	24.8471	2	456	9.225	72.6	-0.322783	-1.78541	0.657153	2	1	0	1	0	0	1	0	1	0	0	0	1	0	1	1	1	0	1	0	1
0	0	4	2	2.41057	8	10	#NULL!	#NULL!	1	1	0	#NULL!	#NULL!	1	1	2	20	1	58.4	155.45	24.1675	2	476	9	71.8	-0.645235	-2.31168	0.589657	2	1	0	1	0	0	1	0	1	0	0	0	0	0	1	1	1	0	0	0	1
0	0	3	2	-4.85733	5.3	10	#NULL!	#NULL!	1	1	1	#NULL!	#NULL!	1	1	1	22	1	#NULL!	155.9	#NULL!	#NULL!	471	9.15	69.8	-1.1691	-3.85537	1.0558	1	0	1	1	0	1	1	0	1	0	1	0	1	0	0	1	0	0	1	0	1
0	0	4	2	0.12154	5.3	5.5	1	#NULL!	1	1	1	#NULL!	#NULL!	2	1	2	34	1	58.725	169.2	20.5127	2	471	6.9	72.4	-2.88792	-2.03702	-2.60888	2	1	0	1	1	1	0	0	1	1	1	0	1	1	0	1	1	0	1	0	1
0	0	4	1	3.90864	8	8	#NULL!	#NULL!	1	1	0	#NULL!	#NULL!	1	1	1	#NULL!	0	#NULL!	#NULL!	#NULL!	#NULL!	470	9.2	73.9	-0.428248	-1.48271	0.31486	2	0	0	1	0	0	1	0	1	0	0	0	1	1	1	1	1	1	1	0	1
0	0	5	2	5.30776	5.3	12	#NULL!	#NULL!	1	1	1	#NULL!	#NULL!	1	1	1	27	1	85.25	167	30.5676	4	460	10.3	75.2	0.546858	-0.887082	1.24367	2	1	0	1	1	0	1	0	1	0	1	1	1	0	1	1	1	1	1	1	1
0	0	6	2	-1.19069	8	8	#NULL!	#NULL!	1	1	1	#NULL!	#NULL!	1	1	2	33	1	50.075	#NULL!	#NULL!	#NULL!	460	8.075	71.9	-2.22981	-2.90456	-1.1253	1	1	0	1	0	0	1	0	1	0	0	0	0	0	0	1	0	0	0	0	1
0	0	10	2	-1.47516	8	5.5	#NULL!	#NULL!	1	1	1	#NULL!	#NULL!	2	1	4	19	1	81.45	153.9	34.3885	4	460	11	74.2	1.06869	-1.25136	2.14421	2	1	0	1	0	0	1	0	1	0	0	0	0	1	1	1	1	1	0	0	1
0	0	9	2	-0.513308	10	10	#NULL!	#NULL!	1	1	1	#NULL!	#NULL!	1	1	1	23	1	46.575	147.1	#NULL!	#NULL!	444	8.45	70.5	-0.976998	-2.4104	0.243115	2	1	1	1	0	0	0	0	1	0	0	0	0	1	0	1	1	0	0	0	0
0	0	3	2	0.440182	5.3	5.5	#NULL!	#NULL!	1	0	1	#NULL!	#NULL!	1	1	1	25	1	44.9	153.6	#NULL!	#NULL!	443	8.625	71.7	-0.799796	-1.95657	0.150832	2	1	0	1	0	0	0	0	0	0	0	0	0	1	0	1	1	0	0	0	0
0	0	5	2	-4.33492	5.3	5.5	2	#NULL!	1	1	1	#NULL!	#NULL!	1	1	1	23	1	47.075	143.5	22.8605	2	441	9.025	73.3	-1.11146	-2.11316	-0.167203	1	1	1	1	0	0	1	0	1	0	0	0	0	0	0	1	0	0	0	0	1
0	0	6	2	-4.54881	0	5.5	#NULL!	#NULL!	1	0	0	#NULL!	#NULL!	1	1	1	26	1	63.525	157.05	25.7554	3	443	8.025	70.6	-1.40471	-2.36178	-0.354726	2	1	1	1	0	0	0	0	0	0	0	0	0	1	0	1	1	0	0	0	0
0	0	6	1	1.11973	10	12	1	#NULL!	1	1	1	#NULL!	#NULL!	1	1	1	36	1	56.975	160	22.2559	2	436	10.725	79	1.00878	0.832032	0.889859	2	1	1	1	0	0	0	0	1	0	1	0	1	0	0	1	0	0	1	0	0
0	0	5	2	-4.80237	0	8	#NULL!	#NULL!	1	1	0	#NULL!	#NULL!	1	1	2	36	1	54.75	146.55	25.4925	3	458	9.475	73.9	-0.775406	-2.09135	0.254595	1	1	1	1	0	0	1	0	1	0	0	1	0	0	0	1	0	0	0	1	1
0	0	9	2	-4.16866	5.3	8	2	#NULL!	1	1	0	#NULL!	#NULL!	1	1	1	32	1	53.2	152.6	22.8456	2	433	8.875	72.5	-0.501625	-1.53489	0.260733	2	1	1	1	0	0	1	0	1	0	0	0	0	0	0	1	0	0	0	0	1
0	0	6	2	-2.10237	8	5.5	#NULL!	#NULL!	1	0	0	#NULL!	#NULL!	1	1	1	#NULL!	0	#NULL!	#NULL!	#NULL!	#NULL!	431	8.525	72.1	-1.56455	-2.46551	-0.513779	1	0	1	1	0	0	1	0	1	0	0	0	0	0	1	1	1	1	0	0	1
0	0	4	2	-2.9463	5.3	5.5	#NULL!	#NULL!	1	1	0	#NULL!	#NULL!	1	1	1	24	1	49.75	142.8	24.397	2	432	8.125	70.3	-1.23111	-2.33856	-0.134466	2	1	1	1	0	1	1	0	1	0	0	0	1	0	1	1	1	1	1	0	1
0	0	3	2	1.21352	0	5.5	1	#NULL!	1	1	1	#NULL!	#NULL!	1	1	1	21	1	51.45	153.95	21.7083	2	431	6.85	68.1	-2.68961	-3.14259	-1.41476	2	1	0	1	0	0	1	0	0	0	1	0	0	0	0	1	0	0	1	0	1
0	0	9	1	-1.60291	0	0	2	#NULL!	1	0	0	#NULL!	#NULL!	1	1	1	33	1	62.5	165	22.9568	2	431	10.575	79.1	0.391817	0.351066	0.334979	1	1	1	1	0	0	1	0	1	0	0	0	1	0	0	1	0	0	1	0	1
0	0	4	2	-3.71437	5.3	5.5	2	#NULL!	1	0	1	#NULL!	#NULL!	2	1	1	20	1	59.5	162.85	22.4358	2	433	8.65	71.8	-0.714076	-1.79444	0.156856	2	1	1	1	0	0	1	0	0	0	0	0	0	0	1	1	1	0	0	0	1
0	0	3	2	1.63936	5.3	8	#NULL!	#NULL!	1	1	1	#NULL!	#NULL!	1	1	1	23	1	49.1	155.2	20.3844	2	425	8.35	70.1	-0.95795	-2.32587	0.221287	2	1	1	1	0	0	1	0	1	0	0	0	1	0	1	1	1	1	1	0	1
0	0	8	2	-5.64026	5.3	10	2	#NULL!	1	1	0	#NULL!	#NULL!	2	1	2	38	1	61	159.9	23.8579	2	437	8.225	72.5	-1.92504	-2.38173	-1.07789	1	1	1	1	0	0	0	0	0	0	0	0	0	1	0	1	1	0	0	0	0
0	0	5	2	-2.11039	5.3	10	2	#NULL!	1	1	1	#NULL!	#NULL!	2	1	1	28	1	44.625	156.4	18.2434	1	434	11.65	78	1.25754	-0.135041	1.69357	1	1	0	0	0	0	0	0	0	0	0	0	0	0	0	0	0	0	0	0	0
0	0	4	2	-3.90753	0	5.5	2	#NULL!	1	1	0	#NULL!	#NULL!	2	1	2	35	1	54.8	157.75	22.0212	2	432	8.75	76.8	-1.33535	-0.588528	-1.46517	1	1	1	1	0	1	1	0	1	0	0	0	0	0	0	1	0	0	0	0	1
0	0	7	2	1.18276	5.3	8	#NULL!	#NULL!	1	1	1	#NULL!	#NULL!	1	1	1	33	1	49.625	148.6	22.4731	2	432	8.875	69.9	-0.495497	-2.48699	0.934462	2	1	0	1	0	1	1	0	1	0	0	0	0	1	0	1	1	0	0	0	1
0	0	4	2	0.348614	5.3	12	#NULL!	#NULL!	1	1	1	#NULL!	#NULL!	1	1	1	20	1	53.375	157.5	21.5168	2	430	7.475	71.1	-1.92666	-2.01645	-1.29966	2	1	1	1	0	1	0	0	1	0	0	0	0	0	0	1	0	0	0	0	0
0	0	4	1	-4.6317	5.3	8	2	#NULL!	1	1	1	#NULL!	#NULL!	1	1	2	21	1	51.325	149.5	22.9639	2	425	9.55	80.2	-0.497977	0.88538	-1.14278	1	0	1	1	0	0	1	0	1	0	0	0	0	0	0	1	0	0	0	0	1
0	0	7	1	4.20266	15	15	1	#NULL!	1	0	1	#NULL!	#NULL!	1	1	1	37	1	57.625	156.2	23.6183	2	409	8.3	69.5	-0.906425	-2.34822	0.321687	2	1	0	1	0	0	1	0	1	0	0	1	1	1	1	1	1	0	1	1	1
0	0	6	1	-4.25383	5.3	8	#NULL!	#NULL!	0	1	0	#NULL!	#NULL!	1	1	1	32	1	51.675	151	22.6635	2	419	9.1	75.7	-0.897682	-0.847142	-0.706481	1	1	0	1	0	0	1	0	1	0	1	0	0	0	0	1	0	0	1	0	1
0	0	6	2	1.51287	5.3	5.5	#NULL!	#NULL!	1	1	1	#NULL!	#NULL!	2	1	1	23	1	#NULL!	159.05	#NULL!	#NULL!	401	7.35	76.1	-1.88044	0.25634	-2.80682	2	0	1	1	0	0	1	0	1	0	0	0	0	0	0	1	0	0	0	0	1
0	0	3	2	0.929047	5.3	5.5	#NULL!	#NULL!	1	1	1	#NULL!	#NULL!	1	1	1	18	1	38.9	142	19.2918	2	413	8.925	71.8	-0.331043	-1.53516	0.498895	2	1	1	1	0	0	0	0	1	0	1	0	0	0	0	1	0	0	1	0	0
0	0	14	1	2.88602	8	8	#NULL!	#NULL!	1	1	1	#NULL!	#NULL!	1	1	2	31	1	58.375	155.6	24.1106	2	407	10.05	74.8	0.0843953	-1.04032	0.718699	1	1	0	1	0	1	0	0	1	0	0	0	1	0	0	1	0	0	1	0	0
0	0	9	2	-3.73707	0	8	2	#NULL!	1	1	1	#NULL!	#NULL!	1	2	2	40	1	58.75	162.45	22.2622	2	389	8.775	71.4	-0.316855	-1.35882	0.417324	2	1	0	1	0	0	0	0	0	0	0	0	0	0	0	1	0	0	0	0	0
0	0	3	2	-3.45	5.3	5.5	#NULL!	#NULL!	1	1	0	#NULL!	#NULL!	1	2	4	22	1	50.5	149.7	22.5345	2	388	7.8	69.4	-2.08889	-2.99501	-0.743683	1	1	1	1	0	0	0	0	0	0	0	0	0	0	0	1	0	0	0	0	0
0	0	10	2	-0.751678	8	12	1	#NULL!	0	1	1	#NULL!	#NULL!	1	1	4	26	1	46.795	151.6	20.3611	2	401	7.8	69.9	-1.37565	-2.09297	-0.477637	2	1	0	1	0	0	1	0	1	0	0	0	0	1	0	1	1	0	0	0	1
0	0	7	2	6.31103	5.3	8	#NULL!	#NULL!	1	1	1	#NULL!	#NULL!	1	1	2	37	1	44.725	159.25	17.6356	1	378	9.05	72.5	-0.674078	-1.56176	0.0954677	1	1	0	1	0	1	1	0	1	0	0	0	0	1	1	1	1	0	0	0	1
0	0	3	1	7.2906	5.3	10	#NULL!	#NULL!	1	1	0	#NULL!	#NULL!	1	1	1	24	1	51.55	161.4	19.7889	2	399	8.225	72.1	-1.68304	-2.03311	-0.956973	1	1	0	1	0	0	1	0	1	0	0	0	0	1	1	1	1	0	0	0	1
0	0	5	2	1.98273	5.3	12	1	#NULL!	1	1	1	#NULL!	#NULL!	1	1	1	28	1	52.4	160.5	20.3414	2	377	9.25	74.6	-0.467967	-0.670153	-0.22232	1	1	1	1	0	0	1	0	1	0	1	0	0	0	0	1	0	0	1	0	1
0	0	4	1	3.65694	10	12	2	#NULL!	1	#NULL!	1	#NULL!	#NULL!	1	1	2	25	1	53.45	162	20.3666	2	373	8.9	71.1	-0.0957791	-1.24578	0.648367	2	1	1	1	0	0	1	0	1	0	1	0	1	0	1	1	1	1	1	0	1
0	0	5	2	-4.05951	10	10	#NULL!	#NULL!	1	1	1	#NULL!	#NULL!	1	1	1	27	1	47.675	156.4	19.4902	2	373	8.1	70	-0.872642	-1.6707	-0.0855669	2	1	1	1	0	1	1	0	1	0	0	0	0	0	0	1	0	1	0	0	1
0	0	4	2	-0.717326	5.3	5.5	#NULL!	#NULL!	1	1	1	#NULL!	#NULL!	1	1	1	23	1	49.05	154	20.6822	2	390	8.6	71.4	-0.489086	-1.37269	0.19713	2	1	0	1	0	0	0	0	1	0	0	0	0	0	0	1	0	1	0	0	0
0	0	6	2	-0.695723	5.3	10	2	#NULL!	1	0	1	#NULL!	#NULL!	1	1	1	21	1	59.675	161.1	22.9933	2	376	8.225	71.7	-1.52802	-1.86577	-0.833971	1	1	1	1	0	0	1	0	1	0	0	0	0	1	1	1	1	0	0	0	1
0	0	5	2	-2.12814	0	8	1	#NULL!	1	1	1	#NULL!	#NULL!	1	1	2	30	1	54.725	161.6	20.9557	2	372	8.1	75.5	-1.63894	-0.214322	-2.11465	1	1	0	1	0	0	1	0	1	0	0	0	0	1	0	1	1	0	0	0	1
0	0	5	2	-2.95326	5.3	8	2	#NULL!	1	1	0	#NULL!	#NULL!	1	1	1	32	1	50.15	147.2	23.1449	2	368	9.3	71.2	-0.355371	-1.95546	0.809587	1	1	1	1	0	1	1	0	1	0	0	1	0	1	0	1	1	0	0	1	1
0	0	9	2	2.26927	8	12	#NULL!	#NULL!	1	1	1	#NULL!	#NULL!	1	1	2	37	1	59.6	161.6	22.8225	2	374	7.925	74.2	-1.85012	-0.790221	-2.04001	1	1	0	1	0	1	1	1	1	0	1	1	0	0	1	1	1	0	1	1	1
0	0	4	1	-1.01836	8	5.5	#NULL!	#NULL!	1	1	0	#NULL!	#NULL!	1	1	1	22	1	54.125	151.1	23.7066	2	365	7.65	68.2	-1.29638	-2.25465	-0.196548	2	1	1	1	0	0	0	0	0	0	0	0	0	0	0	1	0	1	0	0	0
0	0	4	1	6.10119	10	8	#NULL!	#NULL!	1	1	1	#NULL!	#NULL!	1	1	1	23	1	56.1	166.5	20.2365	2	379	10.575	73.4	1.24915	-0.44751	1.91376	2	1	1	1	0	0	0	0	0	0	0	0	0	0	0	1	0	0	0	0	0
0	0	6	2	-4.54881	5.3	5.5	#NULL!	#NULL!	1	1	1	#NULL!	#NULL!	1	1	1	22	1	55	158	22.0317	2	377	7.8	69.4	-1.21542	-1.95854	-0.334781	2	1	1	1	0	1	0	0	1	0	1	0	0	0	0	1	0	0	1	0	0
0	0	5	2	-3.36477	10	10	2	#NULL!	1	1	0	#NULL!	#NULL!	1	1	1	30	1	45.325	151.1	19.8522	2	363	6.1	65.1	-3.21191	-3.4322	-1.72101	2	1	1	1	0	1	1	0	1	0	0	0	0	1	0	1	1	0	0	0	1
0	0	8	1	2.26413	5.3	8	#NULL!	#NULL!	1	1	1	#NULL!	#NULL!	1	1	1	38	1	52.95	152	22.9181	2	373	7.75	68.7	-1.24219	-2.17287	-0.202	2	1	0	1	0	0	1	0	1	0	0	0	0	0	0	1	0	0	0	0	1
0	0	7	2	-3.83786	5.3	8	1	#NULL!	1	1	1	#NULL!	#NULL!	1	1	1	26	1	60.125	165.9	#NULL!	#NULL!	359	9.05	74.5	-0.539366	-0.424032	-0.462147	1	1	1	1	0	0	1	0	1	0	0	0	0	0	1	1	1	1	0	0	1
0	0	7	1	-0.472963	5.3	8	#NULL!	#NULL!	1	1	1	#NULL!	#NULL!	1	1	1	25	1	60.025	166.1	21.7567	2	357	9.175	71.5	-0.39966	-1.66045	0.557453	1	1	0	1	1	0	0	1	1	0	0	0	0	1	1	1	1	0	0	0	1
0	0	6	1	10.1006	12	12	#NULL!	#NULL!	1	1	1	#NULL!	#NULL!	1	2	1	20	1	52.25	163.7	19.4979	2	376	9.125	74.1	-0.584989	-0.863231	-0.253851	1	1	0	1	0	0	1	0	1	0	0	0	1	1	0	1	1	1	1	0	1
0	0	10	2	-5.61287	5.3	8	1	#NULL!	1	1	0	#NULL!	#NULL!	1	1	1	28	1	58.8	148.7	26.5923	3	375	9	73.9	-0.703573	-0.93142	-0.367497	1	1	0	1	0	0	0	0	0	0	0	0	0	0	0	1	0	0	0	0	0
0	0	7	2	0.688873	5.3	8	#NULL!	#NULL!	1	1	0	#NULL!	#NULL!	2	1	1	27	1	52.3	147.1	24.17	2	355	7.85	68.3	-1.80221	-2.98485	-0.286241	1	1	1	0	0	0	0	0	0	0	0	0	0	0	0	0	0	0	0	0	0
0	0	8	1	-2.47684	8	0	#NULL!	#NULL!	1	1	1	#NULL!	#NULL!	1	1	1	36	1	53.65	160.35	20.8656	2	352	8.45	72.1	-0.378532	-0.540416	-0.179585	2	1	0	1	0	1	1	1	1	0	0	1	1	1	1	1	1	1	1	1	1
0	0	3	2	-4.83166	8	8	#NULL!	#NULL!	1	1	1	#NULL!	#NULL!	1	1	1	19	1	45.175	#NULL!	#NULL!	#NULL!	352	7.4	66.6	-1.48506	-2.69628	-0.060748	2	1	1	1	0	0	1	0	1	0	0	0	0	1	0	1	1	0	0	0	1
0	0	5	2	0.782006	5.3	5.5	#NULL!	#NULL!	1	1	1	#NULL!	#NULL!	1	1	1	24	1	45.425	147.2	20.9642	2	367	7.85	72.2	-1.88726	-1.52038	-1.57367	1	1	0	1	0	1	1	0	0	0	0	0	0	1	1	1	1	0	0	0	1
0	0	3	2	1.49769	5.3	10	#NULL!	#NULL!	1	1	0	#NULL!	#NULL!	1	1	1	17	1	52.95	#NULL!	#NULL!	#NULL!	371	8.025	68.7	-0.936588	-2.14496	0.182019	2	1	0	1	0	0	1	0	1	0	0	0	0	1	1	1	1	0	0	0	1
0	0	4	2	-3.55289	5.3	5.5	3	#NULL!	1	0	0	#NULL!	#NULL!	2	1	1	23	1	51.45	160.4	19.9975	2	357	8.525	74.2	-1.06895	-0.518229	-1.1186	1	1	1	1	0	0	0	0	0	0	0	0	0	1	0	1	1	0	0	0	0
0	0	3	2	1.80893	5.3	10	#NULL!	#NULL!	1	1	1	#NULL!	#NULL!	1	1	1	18	1	55.525	163.9	20.6695	2	363	10.475	75.2	0.771284	-0.194207	1.10376	1	1	1	1	0	0	1	1	1	0	0	1	0	0	0	1	0	0	0	1	1
0	0	6	1	0.67171	0	5.5	#NULL!	#NULL!	1	1	1	#NULL!	#NULL!	1	1	1	36	1	51.9	156	21.3264	2	348	9.925	73.9	0.952678	0.229871	1.13468	2	1	0	0	0	0	0	0	0	0	0	0	0	0	0	0	0	0	0	0	0
0	0	12	2	-4.82743	5.3	12	#NULL!	#NULL!	1	1	1	#NULL!	#NULL!	2	1	1	26	1	51.3	160.75	19.8525	2	348	9.4	70.4	0.516997	-1.1459	1.41108	2	1	0	1	0	0	1	1	1	0	1	0	0	1	1	1	1	0	1	0	1
0	0	6	2	0.626708	5.3	12	#NULL!	#NULL!	1	1	1	#NULL!	#NULL!	1	1	1	27	1	50.2	150.8	22.075	2	366	10.525	78	0.793274	0.934389	0.512256	1	0	0	1	0	1	1	0	1	0	0	0	0	1	1	1	1	1	0	0	1
0	0	5	2	0.825676	5.3	8	#NULL!	#NULL!	1	1	1	#NULL!	#NULL!	2	1	2	24	1	54.725	154.45	22.9409	2	358	10.375	72.6	0.719886	-1.21113	1.67762	1	1	1	1	0	0	0	0	1	0	1	0	1	0	0	1	0	0	1	0	0
0	0	4	2	1.3511	8	8	#NULL!	#NULL!	1	1	1	#NULL!	#NULL!	1	1	1	20	1	44.475	146	20.8646	2	355	9.725	73.1	0.14762	-0.951457	0.783638	1	1	0	1	0	1	1	0	1	0	1	0	0	1	1	1	1	0	1	0	1
0	0	6	2	2.99561	8	12	1	#NULL!	1	1	1	#NULL!	#NULL!	1	1	1	31	1	61.075	160.85	23.6059	2	353	7.65	68.8	-1.21223	-1.84837	-0.37601	2	1	1	1	0	0	0	0	1	0	1	0	0	0	0	1	0	0	1	0	0
0	0	6	1	-1.09067	5.3	8	#NULL!	#NULL!	1	0	1	#NULL!	#NULL!	2	1	1	31	1	45.975	149.2	20.653	2	346	8.275	71.2	-0.508966	-0.800328	-0.175476	2	1	1	1	0	0	1	1	1	0	0	0	0	1	0	1	1	0	0	0	1
0	0	5	2	2.56797	5.3	5.5	#NULL!	#NULL!	1	0	1	#NULL!	#NULL!	1	1	1	24	1	51.7	148.25	23.5235	2	353	8.725	71	-0.122565	-0.98675	0.459469	2	1	0	1	0	0	0	0	1	0	0	0	1	0	0	1	0	0	1	0	0
0	0	8	2	-3.73285	5.3	5.5	1	#NULL!	1	1	1	#NULL!	#NULL!	1	1	1	33	1	42.475	151.2	18.5793	2	337	8.025	70.5	-1.47001	-1.76917	-0.757531	1	1	0	1	0	0	1	0	1	0	0	0	0	1	1	1	1	0	0	0	1
0	0	6	2	1.25243	8	8	#NULL!	#NULL!	1	1	1	#NULL!	#NULL!	1	2	3	32	1	47.2	154.5	19.7736	2	334	8.95	69.3	0.218604	-1.36418	1.18589	2	1	1	1	0	1	0	0	0	0	0	0	0	1	0	1	1	0	0	0	0
0	0	3	2	3.34865	10	12	#NULL!	#NULL!	1	1	0	#NULL!	#NULL!	1	1	1	17	1	55.7	159.1	22.0047	2	343	9.1	70.2	-0.371026	-1.99352	0.863511	1	1	1	1	1	0	0	0	1	0	0	0	0	0	1	1	1	0	0	0	1
0	0	6	1	-2.14903	10	5.5	#NULL!	#NULL!	1	1	0	#NULL!	#NULL!	2	1	1	32	1	56.3	156.55	22.9722	2	330	7.75	67.3	-1.73252	-3.03266	-0.0885676	1	1	0	1	0	0	0	0	0	0	0	0	0	0	0	1	0	0	0	0	0
0	0	6	2	0.261273	0	5.5	#NULL!	#NULL!	1	1	0	#NULL!	#NULL!	2	1	1	25	1	56.125	152.5	24.1333	2	345	7.05	67.1	-1.84547	-2.39941	-0.763987	2	1	1	1	0	0	0	0	0	0	0	0	0	1	0	1	1	0	0	0	0
0	0	6	1	2.20478	5.3	10	#NULL!	#NULL!	1	1	1	#NULL!	#NULL!	2	1	1	28	1	45.75	151.9	19.8278	2	326	7.6	68.8	-1.07102	-1.43764	-0.44925	2	1	0	1	0	0	1	1	0	0	0	0	1	0	1	1	1	0	1	0	1
0	0	7	2	2.65452	0	5.5	#NULL!	#NULL!	1	0	1	#NULL!	#NULL!	1	1	1	37	1	51.775	152	22.4095	2	343	7.9	68.2	-1.65694	-2.84753	-0.173644	1	1	0	1	0	1	1	0	1	0	0	0	1	0	0	1	0	0	1	0	1
0	0	7	2	-2.77374	0	5.5	2	#NULL!	1	1	1	#NULL!	#NULL!	1	1	1	27	1	51.625	159.9	20.1912	2	333	8.575	71.3	-0.123324	-0.554172	0.191304	2	1	1	1	0	1	0	1	1	0	0	1	1	1	1	1	1	0	1	1	1
0	0	3	1	-3.57772	8	5.5	#NULL!	#NULL!	1	1	1	#NULL!	#NULL!	2	1	1	21	1	56.9	159.2	22.4505	2	327	7.75	69.9	-0.915281	-1.01483	-0.549814	2	1	1	1	0	0	1	0	1	0	0	0	0	0	1	1	1	0	0	0	1
0	0	4	1	-2.99998	8	10	#NULL!	#NULL!	1	1	1	#NULL!	#NULL!	1	1	1	22	1	48.1	154.7	20.0985	2	339	7.1	67.1	-2.58991	-3.25664	-1.09985	1	1	0	1	0	1	0	0	1	0	0	0	0	0	1	1	1	0	0	0	0
0	0	6	2	-0.94367	8	10	#NULL!	#NULL!	1	1	1	#NULL!	#NULL!	1	1	1	31	1	79.175	166.6	28.5258	3	326	8.55	69.3	-0.0962369	-1.2381	0.698646	2	1	0	1	0	1	1	0	1	0	0	0	0	1	0	1	1	0	0	0	1
0	0	10	2	-3.93856	0	5.5	#NULL!	#NULL!	1	1	0	#NULL!	#NULL!	1	1	1	31	1	#NULL!	155.9	#NULL!	#NULL!	330	6.075	63.1	-3.82845	-4.84107	-1.40002	1	1	1	1	0	0	0	0	1	0	0	0	0	0	0	1	0	0	0	0	0
0	0	8	1	2.75424	8	12	2	#NULL!	1	0	1	#NULL!	#NULL!	1	1	1	35	1	55.025	147.2	25.3948	3	326	9.525	70.4	0.779268	-0.79913	1.54935	2	1	0	1	0	0	1	1	1	0	1	0	0	1	1	1	1	0	1	0	1
0	0	8	1	-1.23921	8	12	2	#NULL!	1	1	1	#NULL!	#NULL!	1	1	1	38	1	60.75	160.1	23.7008	2	319	9.65	73.4	0.353971	-0.213298	0.609061	1	1	1	1	0	0	1	0	0	0	0	0	0	0	1	1	1	0	0	0	1
0	0	6	1	3.91025	5.3	8	#NULL!	#NULL!	1	1	1	#NULL!	#NULL!	2	1	1	29	1	56.95	162.4	21.5934	2	337	8.6	69.1	-0.841336	-2.36929	0.547906	1	1	0	1	1	0	1	0	1	0	0	1	0	0	0	1	0	0	0	1	1
0	0	4	2	2.42451	10	12	#NULL!	#NULL!	1	1	1	#NULL!	#NULL!	1	1	1	19	1	63.275	156.2	25.934	3	335	8.275	68.4	-0.430466	-1.73689	0.602245	2	1	1	1	0	1	0	0	1	0	0	0	0	1	0	1	1	0	0	0	0
0	0	6	1	3.86869	10	12	#NULL!	#NULL!	1	0	1	#NULL!	#NULL!	1	1	2	38	1	57.05	152.9	24.4029	2	318	11.9	74	2.30704	0.0648191	2.85385	1	1	0	1	0	0	0	0	1	0	0	0	0	1	1	1	1	0	0	0	0
0	0	3	2	2.60059	5.3	#NULL!	#NULL!	#NULL!	1	1	1	#NULL!	#NULL!	2	1	1	20	1	58.925	163.25	22.1102	2	337	8.225	69	-1.24673	-2.41216	0.043689	1	1	0	1	0	1	0	0	1	0	1	1	1	1	1	1	1	1	1	1	0
0	0	9	2	2.43436	5.3	8	#NULL!	#NULL!	1	1	1	#NULL!	#NULL!	1	1	1	38	1	58.9	154.25	24.7551	2	327	8.4	69	-0.978752	-2.25241	0.298575	1	1	0	1	0	1	0	0	1	0	0	0	1	0	0	1	0	0	1	0	0
0	0	8	1	-4.37312	5.3	5.5	1	#NULL!	1	0	1	#NULL!	#NULL!	1	1	1	38	1	49.125	152.6	21.0957	2	324	7.35	68.4	-1.33657	-1.56597	-0.704482	2	1	1	1	0	0	0	0	1	0	1	0	0	1	0	1	1	0	1	0	0
0	0	9	2	4.94948	12	10	#NULL!	#NULL!	1	0	1	#NULL!	#NULL!	1	1	1	37	1	78.9	157.05	31.989	4	339	10.25	72.6	0.751848	-0.90231	1.53779	1	1	1	1	1	0	1	0	1	0	0	0	0	1	0	1	1	0	0	0	1
0	0	5	2	6.99849	10	12	#NULL!	#NULL!	1	1	1	#NULL!	#NULL!	1	1	1	24	1	54.025	150.5	23.8518	2	333	7.975	68.2	-1.49636	-2.69239	-0.0582244	1	1	0	1	0	0	1	0	1	0	1	0	0	0	0	1	0	1	1	0	1
0	0	6	2	4.27683	10	12	#NULL!	#NULL!	1	1	1	#NULL!	#NULL!	1	1	1	31	1	57.925	152.95	24.7609	2	317	6.325	67.5	-2.56209	-1.81632	-2.14975	2	1	0	1	0	0	1	0	1	0	1	1	0	1	1	1	1	0	1	1	1
0	0	4	2	3.71907	5.3	5.5	#NULL!	#NULL!	1	0	0	#NULL!	#NULL!	1	1	1	17	1	55.575	152.05	24.0385	2	321	8.4	67.9	-0.204349	-1.7187	0.909029	2	1	1	1	0	0	0	0	1	0	1	0	0	1	0	1	1	1	1	0	0
0	0	5	2	2.25756	5.3	10	#NULL!	#NULL!	1	1	1	#NULL!	#NULL!	2	1	1	26	1	57.95	160.5	22.4959	2	329	9.2	72.9	-0.163809	-0.604253	0.178218	1	1	0	1	0	0	0	0	0	0	0	0	0	0	0	1	0	0	0	0	0
0	0	7	1	4.35844	0	5.5	#NULL!	#NULL!	1	1	1	#NULL!	#NULL!	1	1	1	30	1	56.1	163.9	20.8836	2	328	9.425	71.1	0.679917	-0.552664	1.26034	2	1	0	1	0	1	0	0	1	0	0	0	0	1	0	1	1	1	0	0	0
0	0	7	2	-1.13031	5.3	8	#NULL!	#NULL!	1	1	1	#NULL!	#NULL!	1	1	2	29	1	57.325	163.75	21.3787	2	330	6.9	68.2	-1.91698	-1.73947	-1.36262	2	1	0	1	1	1	1	0	1	0	0	0	1	1	1	1	1	0	1	0	1
0	0	5	2	-4.33257	5.3	5.5	#NULL!	#NULL!	1	1	1	#NULL!	#NULL!	2	1	1	21	1	58.95	155.4	24.4108	2	325	8.875	69.4	0.215437	-1.18246	1.0695	2	1	1	1	0	1	0	0	0	0	0	0	0	0	0	1	0	0	0	0	0
0	0	7	1	5.23802	12	12	#NULL!	#NULL!	1	1	0	#NULL!	#NULL!	1	2	1	25	1	61.875	154.4	25.955	3	322	9.7	70.6	0.954342	-0.653973	1.68803	2	1	1	1	0	0	1	0	1	0	0	0	0	1	1	1	1	0	0	0	1
0	0	4	1	-3.07316	8	10	#NULL!	#NULL!	1	0	1	#NULL!	#NULL!	1	1	1	21	1	51.65	153.8	21.8352	2	306	8.1	70.2	-1.14191	-1.37719	-0.544036	1	1	1	1	0	0	1	0	0	0	0	0	0	1	1	1	1	0	0	0	1
0	0	5	2	-0.756268	5.3	10	1	#NULL!	1	0	1	#NULL!	#NULL!	2	1	1	27	1	67.5	167.9	23.9443	2	303	8.2	70	-1.00546	-1.41172	-0.327173	1	1	1	1	0	0	1	0	1	0	0	0	1	0	0	1	0	0	1	0	1
0	0	4	1	2.60504	5.3	5.5	#NULL!	#NULL!	1	1	1	#NULL!	#NULL!	1	1	1	22	1	48.825	160.2	19.0247	2	319	8.55	68.3	-0.75478	-2.42476	0.746537	1	1	0	1	1	0	1	0	1	0	0	0	0	1	0	1	1	0	0	0	1
0	0	4	2	-0.592895	0	5.5	#NULL!	#NULL!	1	1	0	#NULL!	#NULL!	1	1	2	29	1	51.8	150	23.0222	2	321	7.5	70.1	-1.14424	-0.837687	-0.978175	2	1	0	1	0	0	1	1	1	0	0	1	0	1	1	1	1	1	0	1	1
0	0	9	2	-2.66393	0	8	#NULL!	#NULL!	1	0	0	#NULL!	#NULL!	1	1	1	36	1	58.025	153.85	24.5143	2	304	7.95	70	-0.527932	-0.594084	-0.293055	2	1	0	1	0	0	0	0	0	0	0	0	0	0	0	1	0	0	0	0	0
0	0	10	1	-1.57873	5.3	5.5	#NULL!	#NULL!	1	1	1	#NULL!	#NULL!	1	1	1	36	1	58.225	152.9	24.9055	2	309	7.675	67.1	-0.859259	-1.85019	0.178868	2	1	1	1	0	0	0	0	1	0	0	0	1	1	0	1	1	0	1	0	0
0	0	5	2	1.26588	10	12	#NULL!	#NULL!	1	1	1	#NULL!	#NULL!	1	1	1	18	1	56.75	152.6	24.3701	2	306	9.9	72.8	0.69695	-0.240354	1.07732	1	1	0	1	0	0	0	0	0	0	0	0	0	0	0	1	0	0	0	0	0
0	0	4	2	-4.29577	5.3	8	2	#NULL!	1	0	1	#NULL!	#NULL!	2	1	1	20	1	46.175	151.55	20.1046	2	288	6.6	66.9	-2.83689	-2.51159	-1.95204	1	1	1	1	0	0	1	0	1	0	0	0	0	1	0	1	1	0	0	0	1
0	0	3	2	1.79078	5.3	5.5	#NULL!	#NULL!	1	1	1	#NULL!	#NULL!	2	2	1	17	1	50.55	160.1	19.7214	2	304	8.1	69.4	-0.373563	-0.837295	0.0829049	2	1	0	1	1	1	1	0	1	0	1	0	0	1	0	1	1	0	1	0	1
0	0	17	1	1.34694	8	10	#NULL!	#NULL!	1	1	1	#NULL!	#NULL!	1	1	1	19	1	52.425	156.35	21.4458	2	310	8.725	70	0.189086	-0.695748	0.724948	2	1	1	1	0	1	1	1	1	0	0	0	0	0	0	1	0	0	0	0	1
0	0	17	1	1.2299	8	5.5	#NULL!	#NULL!	1	1	0	#NULL!	#NULL!	1	1	1	21	1	43.425	152.3	18.7215	2	308	6.325	63.3	-2.48932	-3.36967	-0.613793	2	1	1	1	0	0	1	0	1	0	0	0	0	0	1	1	1	0	0	0	1
0	0	5	1	-3.43327	5.3	0	#NULL!	#NULL!	1	1	1	#NULL!	#NULL!	1	1	1	23	1	45.45	148.95	20.4858	2	304	7.3	66.8	-2.06669	-2.83018	-0.640596	1	1	0	1	0	0	0	0	1	0	0	0	0	0	0	1	0	0	0	0	0
0	0	7	2	3.79906	5.3	8	#NULL!	#NULL!	1	0	1	#NULL!	#NULL!	1	1	1	35	1	81.05	156.95	32.9026	4	287	8.95	70.6	-0.0683998	-0.85757	0.539111	1	1	0	1	0	0	0	0	0	0	1	0	1	0	1	1	1	0	1	0	0
0	0	8	1	-4.32184	5.3	8	#NULL!	#NULL!	1	1	1	#NULL!	#NULL!	2	2	4	17	1	46.6	153.8	19.7003	2	303	8.125	68.1	-1.08904	-2.24393	0.202926	1	1	0	1	1	0	0	0	1	0	1	0	1	0	0	1	0	0	1	0	1
0	0	9	2	-4.83166	5.3	5.5	#NULL!	#NULL!	1	1	1	#NULL!	#NULL!	1	1	1	19	1	48.4	157.6	19.4865	2	286	9.5	72.3	0.489533	-0.0866048	0.734056	1	1	1	1	0	0	1	0	1	0	0	0	0	0	0	1	0	0	0	0	1
0	0	6	2	-2.56499	5.3	8	#NULL!	#NULL!	1	1	1	#NULL!	#NULL!	1	1	2	38	1	66.65	163.85	24.826	2	285	8.425	68.2	-0.60432	-1.88293	0.604745	1	1	0	1	0	1	0	0	0	0	0	0	0	0	0	1	0	0	0	0	0
0	0	6	1	2.69625	5.3	5.5	#NULL!	#NULL!	1	1	1	#NULL!	#NULL!	1	1	1	36	1	61.425	159.7	24.0844	2	303	7.925	70.1	-1.31544	-1.36792	-0.781495	1	1	0	1	0	1	1	0	1	0	0	0	0	1	0	1	1	0	0	0	1
0	0	4	2	-4.29101	8	10	#NULL!	#NULL!	1	1	1	#NULL!	#NULL!	2	1	1	24	1	52.2	152.8	22.3575	2	281	10.875	70.3	1.79098	-0.878107	2.87936	1	1	1	1	0	0	1	0	1	0	0	0	0	0	0	1	0	0	0	0	1
0	0	6	2	-2.25185	5.3	10	#NULL!	#NULL!	1	1	0	#NULL!	#NULL!	1	1	2	35	1	53.45	151.9	23.165	2	294	8.425	73.3	0.0290023	0.926007	-0.518188	2	1	0	1	0	0	1	0	0	0	0	0	0	0	0	1	0	0	0	0	1
0	0	3	2	-1.60775	8	8	#NULL!	#NULL!	1	1	1	#NULL!	#NULL!	1	1	1	23	1	51.3	157.1	20.7857	2	284	7.7	66.2	-1.41426	-2.75097	0.238035	1	1	1	1	1	0	1	0	1	0	0	0	0	0	1	1	1	0	0	0	1
0	0	4	2	-1.10828	8	10	#NULL!	#NULL!	1	0	1	#NULL!	#NULL!	1	1	1	24	1	65.35	161.2	25.1487	3	284	8.1	69.1	-0.211703	-0.613215	0.168339	2	1	1	0	0	0	0	1	0	0	0	0	0	0	0	0	0	0	0	0	1
0	0	3	2	-1.48153	8	10	1	#NULL!	1	1	1	#NULL!	#NULL!	2	1	1	19	1	47.6	152.6	20.4408	2	289	8.15	64.4	-0.202487	-2.62622	1.70389	2	1	0	1	0	0	1	0	0	0	0	0	0	0	0	1	0	0	0	0	1
0	0	5	2	4.45888	10	8	1	#NULL!	1	1	1	#NULL!	#NULL!	1	1	1	22	1	51.2	153.8	21.645	2	274	7.825	66.1	-1.17803	-2.61725	0.469638	1	1	0	1	0	0	0	0	0	0	0	0	0	0	1	1	1	1	0	0	0
0	0	6	1	2.03855	5.3	12	1	#NULL!	1	1	1	#NULL!	#NULL!	1	1	1	20	1	55.275	157.7	22.2262	2	274	6.95	67.1	-1.39933	-1.26097	-0.925601	2	1	1	1	0	0	1	0	1	0	1	0	0	0	1	1	1	1	1	0	1
0	0	10	2	1.1675	5.3	8	1	#NULL!	1	1	0	#NULL!	#NULL!	1	1	1	#NULL!	0	#NULL!	#NULL!	#NULL!	#NULL!	271	9.85	77.1	1.48302	2.93978	0.359815	2	0	0	1	0	0	1	0	1	0	0	0	0	1	0	1	1	0	0	0	1
0	0	4	2	-1.54551	10	12	#NULL!	#NULL!	1	0	1	#NULL!	#NULL!	1	1	1	26	1	56.35	156.15	23.1105	2	276	7.9	68	-0.349702	-0.924028	0.217446	2	1	0	1	0	0	1	0	1	0	1	0	0	1	1	1	1	0	1	0	1
0	0	3	1	-0.444575	5.3	10	3	#NULL!	1	1	1	#NULL!	#NULL!	2	1	1	21	1	59.725	165.1	21.911	2	287	7.875	68.9	-0.46898	-0.748238	-0.0837139	2	1	1	1	0	1	1	0	1	0	0	0	0	0	0	1	0	0	0	0	1
0	0	6	2	3.03441	0	5.5	#NULL!	#NULL!	1	1	1	#NULL!	#NULL!	1	1	1	25	1	51.85	159.5	20.3811	2	286	8.025	69.9	-0.304974	-0.320152	-0.160589	2	1	0	1	0	0	0	0	1	0	0	0	0	1	1	1	1	0	0	0	0
0	0	5	1	-3.56428	5.3	5.5	#NULL!	#NULL!	1	0	1	#NULL!	#NULL!	1	1	1	22	1	62.075	159	24.554	2	278	7.825	64.5	-0.445722	-2.40438	1.24632	2	1	0	1	0	0	1	1	1	0	0	0	0	0	0	1	0	0	0	0	1
0	0	3	2	4.23769	10	12	#NULL!	#NULL!	1	1	1	#NULL!	#NULL!	2	1	1	23	1	53.65	153.65	22.725	2	278	7.75	65	-0.525368	-2.198	0.972764	2	1	1	1	0	0	1	0	1	0	0	1	0	0	1	1	1	0	0	1	1
0	0	3	2	3.96697	5.3	5.5	#NULL!	#NULL!	1	0	1	#NULL!	#NULL!	1	1	1	18	1	44.575	155.9	18.34	1	275	6.875	66.1	-2.35582	-2.63525	-1.12067	1	1	0	1	0	0	1	0	1	0	0	0	0	0	0	1	0	1	0	0	1
0	0	9	2	-3.73707	5.3	8	1	#NULL!	1	1	0	#NULL!	#NULL!	2	1	1	36	1	50.95	158.1	20.3836	2	287	8.275	69.1	-0.785924	-1.52098	0.083543	1	1	0	1	0	1	1	0	1	0	0	0	0	1	0	1	1	0	0	0	1
0	0	7	2	1.12589	0	5.5	1	#NULL!	1	1	1	#NULL!	#NULL!	1	1	1	28	1	55.125	157.1	22.3355	2	284	7.5	68.1	-1.65251	-1.90914	-0.779602	1	1	1	1	0	0	0	0	1	0	0	0	0	0	0	1	0	0	0	0	0
0	0	6	1	-4.24947	5.3	8	1	#NULL!	1	1	0	#NULL!	#NULL!	1	1	1	29	1	43.275	146.7	20.1084	2	267	8.45	69.2	-0.412175	-1.10168	0.303304	1	1	0	1	0	0	0	0	0	0	0	0	0	0	0	1	0	0	0	0	0
0	0	4	1	-5.1844	0	5.5	3	#NULL!	1	0	1	#NULL!	#NULL!	2	1	1	20	1	44.825	145.4	21.2027	2	286	6.475	62.2	-2.10379	-3.48063	0.0891613	2	1	0	1	1	0	1	0	1	0	0	0	0	0	0	1	0	0	0	0	1
0	0	3	1	2.23683	0	10	#NULL!	#NULL!	1	1	1	#NULL!	#NULL!	1	1	1	21	1	45.825	150.6	20.2047	2	269	6.3	64.9	-2.1854	-2.08586	-1.27376	2	1	0	1	0	0	1	0	1	0	0	0	0	1	1	1	1	0	0	0	1
0	0	7	2	8.19209	0	5.5	#NULL!	#NULL!	1	1	1	#NULL!	#NULL!	1	1	1	20	1	44.325	147.1	20.4844	2	269	6.855	62.1	-2.32682	-4.31365	0.544107	1	1	0	1	0	1	0	0	0	0	0	0	0	1	1	1	1	1	0	0	0
0	0	12	2	2.46224	10	#NULL!	#NULL!	#NULL!	1	1	1	#NULL!	#NULL!	1	2	4	21	1	60	162.6	22.694	2	262	8.15	68.9	0.0303455	-0.293893	0.29293	2	1	1	1	0	0	1	0	1	0	0	0	1	0	0	1	0	0	1	0	1
0	0	3	2	2.17234	8	10	#NULL!	#NULL!	1	1	0	#NULL!	#NULL!	2	1	1	19	1	52.725	155.5	21.805	2	285	9.25	70.8	0.252552	-0.731644	0.868804	1	1	0	1	0	0	1	0	1	0	0	0	0	1	1	1	1	0	0	0	1
0	0	8	2	5.29731	0	8	#NULL!	#NULL!	1	0	1	#NULL!	#NULL!	2	1	1	40	1	52.1	159.95	20.3643	2	269	8.675	70	-0.190339	-0.782414	0.356812	1	1	1	0	0	0	0	0	0	0	0	0	0	0	0	0	0	0	0	0	0
0	0	11	1	-3.07315	5.3	5.5	2	#NULL!	1	1	1	#NULL!	#NULL!	#NULL!	#NULL!	5	19	1	59.825	164	22.2431	2	262	8.15	68.5	-0.6946	-1.3188	0.102429	1	1	1	1	0	0	0	0	0	0	0	0	0	0	1	1	1	0	0	0	0
0	0	3	2	-4.47702	5.3	5.5	#NULL!	#NULL!	1	0	1	#NULL!	#NULL!	2	1	1	20	1	52.15	150.5	23.024	2	267	6.825	66.8	-2.34741	-2.17579	-1.48505	1	1	1	1	0	0	0	0	0	0	0	0	0	0	0	1	0	0	0	0	0
0	0	4	2	-1.8236	5.3	5.5	#NULL!	#NULL!	1	0	0	#NULL!	#NULL!	1	1	1	18	1	52.15	160.8	#NULL!	#NULL!	262	8.85	66	0.702001	-1.50436	2.02682	2	1	0	1	0	1	1	0	0	0	0	0	0	0	1	1	1	1	0	0	1
0	0	8	2	0.446187	0	5.5	#NULL!	#NULL!	1	1	0	#NULL!	#NULL!	1	1	1	41	1	53.7	156.2	22.0096	2	257	8.55	71.5	-0.207356	0.12881	-0.294611	1	1	1	1	0	0	1	0	0	0	0	0	0	0	0	1	0	0	0	0	1
0	0	5	1	-3.25317	5.3	#NULL!	2	#NULL!	1	1	1	#NULL!	#NULL!	2	2	2	30	1	45.875	163.3	17.203	1	252	9.125	68.4	0.441745	-1.16794	1.47991	1	1	1	1	0	0	0	0	0	0	0	0	0	0	0	1	0	0	0	0	0
0	0	5	1	-1.44238	5.3	5.5	1	#NULL!	1	0	1	#NULL!	#NULL!	1	1	1	25	1	58.025	154.65	24.2614	2	260	7.725	67	-0.392133	-1.05027	0.281285	2	1	1	1	0	0	1	0	1	0	1	0	0	1	1	1	1	0	1	0	1
0	0	4	2	2.20878	8	8	1	#NULL!	1	1	1	#NULL!	#NULL!	2	1	2	22	1	47.75	158.95	18.8996	2	249	7.3	68.2	-1.56601	-1.19852	-1.15367	1	1	0	1	0	0	0	0	0	0	0	0	0	0	0	1	0	0	0	0	0
0	0	5	2	1.60669	8	12	1	#NULL!	1	0	1	#NULL!	#NULL!	1	1	2	32	1	55.05	155.55	22.7519	2	248	7.1	68.7	-0.978394	-0.109518	-1.18969	2	1	1	1	0	0	0	0	0	0	0	0	0	0	0	1	0	0	0	0	0
0	0	4	1	-5.29803	5.3	10	2	#NULL!	1	1	0	#NULL!	#NULL!	1	1	1	18	1	40.725	150	18.1	1	264	6.725	65.3	-2.45127	-2.79158	-1.07771	1	1	0	1	0	0	0	0	0	0	0	0	0	0	0	1	0	0	0	0	0
0	0	3	2	1.52367	8	12	#NULL!	#NULL!	1	1	1	#NULL!	#NULL!	1	1	1	21	1	61.4	164.9	22.5802	2	268	9.05	68.1	0.829283	-0.738328	1.63491	2	1	0	1	0	0	1	1	1	0	0	1	0	0	0	1	0	0	0	1	1
0	0	8	2	-1.52353	5.3	8	2	#NULL!	1	1	1	#NULL!	#NULL!	1	1	2	33	1	69.975	158.1	27.9949	3	247	7.675	66.7	-0.322684	-0.933639	0.30603	2	1	0	1	0	0	1	0	1	0	0	0	0	0	0	1	0	0	0	0	1
0	0	6	1	-2.42626	5.3	10	#NULL!	#NULL!	1	1	0	#NULL!	#NULL!	1	1	1	24	1	57.625	158.45	22.9523	2	262	8.55	66.3	-0.256401	-2.30616	1.44491	1	1	1	1	0	0	1	0	1	0	0	0	0	0	0	1	0	0	0	0	1
0	0	5	2	0.104548	10	10	#NULL!	#NULL!	1	1	1	#NULL!	#NULL!	1	1	1	26	1	58.35	165.85	21.2134	2	256	8.375	67.9	-0.386977	-1.47208	0.6366	1	1	0	1	0	0	0	0	0	0	0	0	0	0	0	1	0	0	0	0	0
0	0	5	2	0.405432	5.3	10	#NULL!	#NULL!	1	1	1	#NULL!	#NULL!	1	1	1	34	1	64.375	159.45	25.3203	3	242	8.125	64.1	0.194701	-1.93835	1.77574	2	1	0	1	0	0	1	0	1	0	0	0	1	0	1	1	1	0	1	0	1
0	0	7	2	5.09939	10	10	#NULL!	#NULL!	1	1	1	#NULL!	#NULL!	1	1	1	27	1	56.35	162.4	21.3659	2	256	7.725	67.2	-0.35499	-0.892678	0.218438	2	1	0	1	0	0	0	0	1	0	1	0	1	1	0	1	1	1	1	0	0
0	0	10	2	2.6563	0	5.5	#NULL!	#NULL!	1	1	1	#NULL!	#NULL!	1	1	1	34	1	63.475	162.2	24.1269	2	242	7.05	64.6	-0.977528	-1.72672	0.0946382	2	1	0	1	0	0	1	0	0	0	0	0	0	0	0	1	0	1	0	0	1
0	0	4	2	5.17922	10	8	#NULL!	#NULL!	1	1	1	#NULL!	#NULL!	1	1	1	18	1	52.05	161.2	20.0304	2	251	8.55	67.7	0.523679	-0.588385	1.15526	2	1	0	1	0	1	1	0	1	0	0	0	1	1	1	1	1	0	1	0	1
0	0	7	1	1.92183	10	12	#NULL!	#NULL!	1	1	1	#NULL!	#NULL!	1	1	1	28	1	57.6	148.95	25.9622	3	238	7.2	64.2	-0.761712	-1.82128	0.46778	2	1	1	1	0	0	1	0	1	0	0	0	0	1	1	1	1	0	0	0	1
0	0	8	2	-4.50676	5.3	12	#NULL!	#NULL!	1	1	0	#NULL!	#NULL!	2	1	1	35	1	56.75	#NULL!	#NULL!	#NULL!	252	10	74	1.29121	1.35968	0.868332	1	1	1	1	0	0	0	0	0	0	0	0	0	0	0	1	0	0	0	0	0
0	0	5	2	2.89958	5.3	5.5	#NULL!	#NULL!	1	1	1	#NULL!	#NULL!	1	1	1	27	1	47.275	153.45	20.077	2	240	8.25	67.2	-0.360083	-1.47111	0.701745	1	1	1	1	0	0	0	0	0	0	0	0	0	0	0	1	0	0	0	0	0
0	0	7	2	-4.24421	5.3	5.5	#NULL!	#NULL!	1	0	1	#NULL!	#NULL!	1	1	1	39	1	47.425	157.2	19.1912	2	239	5.975	62.1	-2.33952	-2.73073	-0.758861	2	1	1	1	0	0	0	0	0	0	0	0	0	0	0	1	0	0	0	0	0
0	0	15	1	5.27545	8	5.5	#NULL!	#NULL!	1	1	0	#NULL!	#NULL!	1	2	5	18	1	54.475	148.6	24.6695	2	248	7.6	66.9	-0.413497	-0.868302	0.135098	2	1	1	1	0	0	1	0	1	0	1	0	0	1	0	1	1	0	1	0	1
0	0	3	2	-2.31174	5.3	5.5	#NULL!	#NULL!	1	1	1	#NULL!	#NULL!	2	2	1	24	1	47.675	152.45	20.5133	2	249	7.325	66.9	-0.728517	-0.887305	-0.270766	2	1	0	1	0	0	1	0	1	0	0	0	0	0	0	1	0	0	0	0	1
0	0	3	1	6.94413	12	12	#NULL!	#NULL!	1	1	1	#NULL!	#NULL!	1	1	1	23	1	52.275	157.6	21.0466	2	230	7.8	66.2	-0.762877	-1.72262	0.39369	1	1	0	1	0	0	1	0	1	0	0	0	0	1	1	1	1	0	0	0	1
0	0	9	1	-2.24631	5.3	10	#NULL!	#NULL!	1	1	1	#NULL!	#NULL!	1	1	1	22	1	49.3	159	19.5008	2	245	10	68.2	1.36427	-1.11841	2.59408	1	1	0	0	0	0	0	0	1	0	0	0	0	0	1	0	1	0	0	0	0
0	0	7	1	-3.08396	5.3	5.5	2	#NULL!	1	1	1	#NULL!	#NULL!	2	1	1	33	1	64.9	154.15	27.3123	3	228	6.175	62.1	-1.94138	-2.52801	-0.391185	2	1	1	1	0	0	1	0	1	0	0	0	0	0	0	1	0	0	0	0	1
0	0	8	2	-2.06197	10	10	1	#NULL!	1	1	1	#NULL!	#NULL!	1	2	4	30	1	52.6	156.2	21.5588	2	235	7.6	66.4	-1.05414	-1.73384	0.00432612	1	1	0	1	0	0	1	1	1	0	0	1	0	1	1	1	1	1	0	1	1
0	0	6	1	-3.57772	10	5.5	#NULL!	#NULL!	1	1	0	#NULL!	#NULL!	1	1	2	30	1	60.925	160.1	23.7691	2	226	7.35	66.1	-1.2569	-1.68572	-0.290757	1	1	1	1	0	0	0	0	0	0	0	0	0	0	0	1	0	1	0	0	0
0	0	5	1	-3.99041	5.3	10	#NULL!	#NULL!	1	1	1	#NULL!	#NULL!	1	1	2	25	1	48.825	153.4	20.7487	2	242	8.9	70.8	0.315332	0.122319	0.409266	1	1	1	1	0	0	0	0	0	0	0	0	0	0	1	1	1	0	0	0	0
0	0	4	2	7.28822	10	12	#NULL!	#NULL!	1	1	1	#NULL!	#NULL!	1	1	1	25	1	57.175	161.7	21.8668	2	239	8.95	69.8	1.01115	0.535136	1.0509	2	1	1	1	0	0	0	0	0	0	0	0	0	0	0	1	0	0	0	0	0
0	0	9	1	-4.65675	5.3	8	3	#NULL!	1	1	0	#NULL!	#NULL!	2	1	1	49	1	47.95	154	20.2184	2	238	6.8	66	-2.09003	-1.97621	-1.21922	1	1	0	1	0	0	0	0	0	0	0	0	0	0	0	1	0	0	0	0	0
0	0	8	1	2.57874	10	10	#NULL!	#NULL!	1	1	1	#NULL!	#NULL!	2	1	5	18	1	49.55	149.75	#NULL!	#NULL!	238	7.325	63.6	-0.618907	-2.07594	0.87181	2	1	0	1	0	0	0	0	0	0	0	0	0	0	0	1	0	0	0	0	0
0	0	4	1	5.32524	8	5.5	#NULL!	#NULL!	1	1	1	#NULL!	#NULL!	1	1	1	22	1	45.55	155.4	#NULL!	#NULL!	234	7.925	64.7	0.0711432	-1.53287	1.31036	2	1	1	1	0	0	0	0	0	0	0	0	0	0	0	1	0	0	0	0	0
0	0	3	2	1.17737	10	12	#NULL!	#NULL!	1	1	1	#NULL!	#NULL!	2	1	1	20	1	52.6	161.5	20.167	2	227	6.275	65.2	-2.68649	-2.11834	-1.91544	1	1	1	1	0	0	1	0	1	0	0	0	0	1	0	1	1	0	0	0	1
0	0	5	2	2.04779	5.3	5.5	#NULL!	#NULL!	1	1	1	#NULL!	#NULL!	2	1	1	29	1	46.325	144.3	22.2476	2	220	6.225	62.5	-2.6766	-3.21233	-0.813366	1	1	0	1	0	0	0	0	0	0	0	0	0	0	0	1	0	0	0	0	0
0	0	3	2	0.519068	5.3	5.5	#NULL!	#NULL!	1	1	1	#NULL!	#NULL!	2	1	2	22	1	56.125	160.4	21.8146	2	234	8.15	63.8	-0.40668	-2.89797	1.8359	1	1	1	1	0	0	0	0	0	0	0	0	0	0	0	1	0	0	0	0	0
0	0	6	1	-4.9726	0	5.5	#NULL!	#NULL!	1	1	0	#NULL!	#NULL!	1	1	1	22	1	44.65	153.8	18.8759	2	233	6.9	64.9	-1.90486	-2.37705	-0.594463	1	1	1	1	0	0	0	0	0	0	0	0	0	0	0	1	0	0	0	0	0
0	0	2	1	2.04548	8	12	#NULL!	#NULL!	1	1	1	#NULL!	#NULL!	1	1	2	22	1	49.225	157.95	19.7309	2	233	7.725	67.9	-0.128488	-0.150771	0.00227844	2	1	1	1	0	0	0	0	0	0	0	0	0	1	0	1	1	0	0	0	0
0	0	5	2	-2.24865	5.3	8	1	#NULL!	1	1	1	#NULL!	#NULL!	1	1	1	33	1	61.15	156.95	24.8241	2	218	5.935	58.1	-2.16222	-4.05935	1.06054	2	1	1	1	0	0	0	0	0	0	0	0	0	0	0	1	0	0	0	0	0
0	0	3	1	-0.527158	0	5.5	#NULL!	#NULL!	1	1	1	#NULL!	#NULL!	2	1	1	20	1	41.275	149.9	18.3689	1	233	5.9	63.2	-2.38236	-2.15253	-1.36171	2	1	0	1	0	0	0	0	0	0	0	0	0	0	0	1	0	0	0	0	0
0	0	3	2	-3.45657	8	10	1	#NULL!	1	0	1	#NULL!	#NULL!	1	1	1	19	1	44.15	147.9	20.1834	2	223	7.1	65.1	-0.718704	-1.14673	-0.00633211	2	1	1	1	0	0	0	0	0	0	0	0	0	0	0	1	0	0	0	0	0
0	0	7	1	-2.68168	0	8	#NULL!	#NULL!	1	1	0	#NULL!	#NULL!	1	1	2	46	1	54.85	166.95	19.679	2	215	6.775	68.2	-1.86126	-0.486995	-2.10506	1	1	1	1	0	0	0	0	0	0	0	0	0	0	0	1	0	0	0	0	0
0	0	7	2	-4.30651	5.3	8	#NULL!	#NULL!	1	1	1	#NULL!	#NULL!	1	1	2	31	1	62.375	158.1	24.9544	2	216	6.95	67.1	-1.6444	-1.01497	-1.36915	1	1	1	1	0	0	0	0	1	0	0	1	0	1	1	1	1	0	0	1	0
0	0	7	2	-2.65593	5.3	8	#NULL!	#NULL!	1	1	1	#NULL!	#NULL!	2	1	2	42	1	59.1	158.3	23.5844	2	226	6.725	66.2	-1.20324	-0.735534	-0.995971	2	1	0	1	0	0	0	0	0	0	0	0	0	0	0	1	0	0	0	0	0
0	0	5	2	-2.99895	5.3	5.5	1	#NULL!	1	0	1	#NULL!	#NULL!	2	1	1	24	1	61.015	154.9	25.4293	3	219	7.875	65.9	-0.548979	-1.63045	0.620863	1	1	1	1	0	0	0	0	0	0	0	0	0	0	0	1	0	0	0	0	0
0	0	3	2	-0.963823	10	10	#NULL!	#NULL!	1	0	1	#NULL!	#NULL!	1	1	2	19	1	53.025	155.2	22.0139	2	219	9.675	71.2	1.34933	0.802989	1.27464	1	1	0	1	0	0	1	1	1	0	0	1	0	0	1	1	1	0	0	1	1
0	0	6	2	0.862015	5.3	8	#NULL!	#NULL!	1	1	1	#NULL!	#NULL!	1	1	2	43	1	52.625	149.45	#NULL!	#NULL!	211	7.9	64.3	0.29554	-1.24801	1.41555	2	1	0	1	0	0	1	0	1	0	0	0	0	0	1	1	1	0	0	0	1
0	0	5	2	-4.04549	0	5.5	#NULL!	#NULL!	1	1	1	#NULL!	#NULL!	1	1	1	30	1	49.3	151.9	21.3664	2	229	8.2	63.4	0.402379	-1.99149	2.11559	2	1	0	0	0	0	0	0	0	0	0	0	0	0	0	0	0	0	0	0	0
0	0	5	2	-2.49023	5.3	8	1	#NULL!	1	0	0	#NULL!	#NULL!	1	1	1	26	1	53.725	155.55	22.2043	2	211	7.475	66.3	-0.925772	-1.27419	-0.160229	1	1	1	1	0	0	0	0	0	0	0	0	0	0	0	1	0	0	0	0	0
0	0	11	1	-3.00789	5.3	10	3	#NULL!	1	1	0	#NULL!	#NULL!	2	1	1	29	1	52.45	151.5	22.8518	2	205	8.875	66.1	0.721673	-1.2341	1.94871	1	1	1	1	0	0	0	0	0	0	0	0	0	0	0	1	0	0	0	0	0
0	0	5	1	-4.94656	10	12	3	#NULL!	1	0	1	#NULL!	#NULL!	1	1	1	22	1	55.65	156.2	22.8088	2	201	7	60.4	-1.39088	-3.78485	1.61105	1	1	0	0	0	0	0	0	0	0	0	0	0	0	0	0	0	0	0	0	0
0	0	6	2	0.409318	5.3	8	#NULL!	#NULL!	1	1	1	#NULL!	#NULL!	2	1	1	36	1	56.225	157	22.8103	2	210	9.325	69.4	1.11671	0.17751	1.40643	1	1	0	1	0	0	0	1	0	0	0	0	0	0	1	1	1	0	0	0	1
0	0	6	2	-1.70863	5.3	8	#NULL!	#NULL!	1	1	1	#NULL!	#NULL!	1	1	1	25	1	56.025	145.75	26.3733	3	213	6.975	63.8	-1.57569	-2.46962	-0.00278366	1	1	0	1	0	0	0	0	0	0	0	0	0	0	0	1	0	0	0	0	0
0	0	3	2	-3.73707	0	8	2	#NULL!	1	1	1	#NULL!	#NULL!	2	1	1	30	1	46.4	149.8	20.6773	2	213	6	63.5	-2.0111	-1.63447	-1.29055	2	1	1	0	0	0	0	0	0	0	0	0	0	0	0	0	0	0	0	0	0
0	0	3	2	5.33873	8	10	#NULL!	#NULL!	1	1	1	#NULL!	#NULL!	1	1	1	28	1	58.425	161	22.5396	2	210	8.05	66.1	0.460857	-0.448243	1.01036	2	1	0	1	1	0	1	0	1	0	0	0	0	0	1	1	1	0	0	0	1
0	0	6	2	4.72208	5.3	10	#NULL!	#NULL!	1	1	1	#NULL!	#NULL!	1	1	1	30	1	60.2	150.7	26.5076	3	207	8.45	65.1	0.243622	-1.7402	1.74927	1	1	0	1	1	0	1	0	1	0	1	0	0	1	0	1	1	0	1	0	1
0	0	5	2	-1.77253	10	12	#NULL!	#NULL!	1	1	1	#NULL!	#NULL!	1	1	1	26	1	46.425	153	19.8321	2	191	7.35	65.1	-0.0518435	-0.469778	0.370775	2	1	0	1	0	0	0	0	0	0	0	0	0	0	0	1	0	0	0	0	0
0	0	4	1	-2.49416	8	10	3	#NULL!	1	0	1	#NULL!	#NULL!	1	1	2	22	1	43.35	145.75	20.4067	2	190	7.35	66.5	-0.800951	-0.703105	-0.443028	1	1	1	0	0	0	0	0	0	0	0	0	0	0	0	0	0	0	0	0	0
0	0	8	2	7.83112	8	5.5	#NULL!	#NULL!	1	1	1	#NULL!	#NULL!	1	1	1	23	1	55.925	155.8	23.0394	2	205	7.775	67.6	-0.492612	-0.540552	-0.157061	1	1	0	1	1	0	0	0	1	0	0	0	0	1	0	1	1	0	0	0	1
0	0	8	2	2.57852	5.3	8	#NULL!	#NULL!	1	1	1	#NULL!	#NULL!	2	1	1	28	1	62.95	167.4	22.4639	2	189	8.95	66.9	1.01585	-0.492966	1.76351	1	1	0	1	0	0	1	0	1	0	0	0	0	0	0	1	0	0	0	0	1
0	0	8	1	6.76215	10	12	#NULL!	#NULL!	1	1	1	#NULL!	#NULL!	1	2	1	32	1	80.075	159.7	31.3969	4	200	9.825	68.9	2.18924	0.98811	2.25917	2	1	0	1	0	0	0	0	0	0	0	0	0	0	0	1	0	0	0	0	0
0	0	3	2	-2.73459	5.3	5.5	#NULL!	#NULL!	1	1	1	#NULL!	#NULL!	2	1	1	20	1	52.575	154.2	22.1111	2	204	7.375	62.3	-0.95918	-2.96936	1.31311	1	1	0	1	0	0	0	0	0	0	0	0	0	0	0	1	0	0	0	0	0
0	0	6	1	-3.60584	5.3	5.5	1	#NULL!	1	1	0	#NULL!	#NULL!	1	1	1	30	1	52.375	156	21.5216	2	200	6.875	63.3	-0.716406	-1.45285	0.304344	2	1	1	0	0	0	0	0	0	0	0	0	0	0	0	0	0	0	0	0	0
0	0	3	1	1.98007	5.3	5.5	#NULL!	#NULL!	1	1	1	#NULL!	#NULL!	1	1	1	18	1	52.35	153.4	22.2467	2	200	5.95	60.9	-1.91984	-2.49898	-0.277418	2	1	0	1	0	0	0	0	0	0	0	0	0	0	0	1	0	0	0	0	0
0	0	5	2	-3.636	8	12	#NULL!	#NULL!	1	0	1	#NULL!	#NULL!	1	1	1	26	1	60.7	161	23.4173	2	188	7.225	67.3	-0.927586	-0.282501	-0.955602	1	1	0	0	0	0	0	0	0	0	0	0	0	0	0	0	0	0	0	0	0
0	0	3	2	2.42802	5.3	5.5	#NULL!	#NULL!	1	1	1	#NULL!	#NULL!	2	1	1	18	1	48.225	154.45	20.2161	2	199	6.9	63.7	-0.673944	-1.25731	0.191879	2	1	1	1	0	0	0	0	0	0	0	0	0	0	0	1	0	1	0	0	0
0	0	5	2	-2.45949	5.3	8	#NULL!	#NULL!	1	1	1	#NULL!	#NULL!	1	1	1	26	1	50.9	151.6	22.1472	2	184	7.775	66.1	0.500198	0.130496	0.639776	2	1	0	1	0	0	0	0	0	0	0	0	0	0	1	1	1	0	0	0	0
0	0	7	2	5.02249	8	12	#NULL!	#NULL!	1	1	1	#NULL!	#NULL!	1	1	1	21	1	53.7	151.2	23.4893	2	186	6.875	62.3	-0.535145	-1.58876	0.695773	2	1	1	1	0	0	0	0	0	0	0	0	0	1	1	1	1	1	0	0	0
0	0	10	1	1.17855	10	12	#NULL!	#NULL!	1	0	0	#NULL!	#NULL!	1	1	1	19	1	54.7	153.4	23.2454	2	202	8.1	63.7	-0.0799007	-2.27829	1.80538	1	1	0	1	0	0	1	0	1	0	0	0	0	0	0	1	0	0	0	0	1
0	0	3	2	7.37543	5.3	8	#NULL!	#NULL!	1	1	1	#NULL!	#NULL!	2	1	2	26	1	57.05	163.4	21.3674	2	194	6.2	65.9	-2.37995	-1.07635	-2.36136	1	1	0	0	0	0	0	0	0	0	0	0	0	0	0	0	0	0	0	0	0
0	0	14	2	-1.87086	#NULL!	8	#NULL!	#NULL!	1	1	0	#NULL!	#NULL!	1	1	1	18	1	44	152.05	19.0318	2	198	7.1	66.5	-0.425519	-0.0136601	-0.486581	2	1	0	1	0	0	0	0	0	0	0	0	0	0	0	1	0	0	0	0	0
0	0	7	2	2.43901	5.3	8	#NULL!	#NULL!	1	1	1	#NULL!	#NULL!	1	1	1	18	1	50.675	157.2	20.5064	2	197	7.025	64.2	-1.30561	-1.93436	-0.0848746	1	1	0	1	0	0	0	0	0	0	0	0	0	0	0	1	0	0	0	0	0
0	0	5	2	8.91721	8	8	#NULL!	#NULL!	1	1	1	#NULL!	#NULL!	1	1	1	25	1	51.925	162.5	19.6639	2	188	9.55	73.5	1.63361	2.60682	0.457668	1	1	0	0	0	0	0	0	0	0	0	0	0	0	0	0	0	0	0	0	0
0	0	5	1	-0.477868	8	8	#NULL!	#NULL!	1	1	1	#NULL!	#NULL!	1	1	1	21	1	44.35	154.5	18.5796	2	184	7.075	61.7	-0.272173	-1.80931	1.24141	2	1	0	1	0	0	0	0	0	0	0	0	0	0	0	1	0	0	0	0	0
0	0	5	2	2.51959	5.3	5.5	#NULL!	#NULL!	1	1	1	#NULL!	#NULL!	1	1	1	31	1	54.725	164.45	20.2357	2	189	7.925	62.9	-0.102562	-2.3562	1.88374	1	1	0	1	0	0	0	0	0	0	0	0	0	1	1	1	1	0	0	0	0
0	1	7	2	0.455464	5.3	5.5	2	#NULL!	1	0	0	#NULL!	#NULL!	2	2	1	33	1	50.7	155.5	20.9675	2	468	7.9	69.9	-1.69364	-2.90756	-0.335185	2	1	1	1	0	1	1	0	1	0	1	0	0	0	1	1	1	0	1	0	1
0	1	7	1	1.72041	8	8	#NULL!	#NULL!	1	1	1	#NULL!	#NULL!	2	1	1	25	1	51.45	162.9	19.3885	2	365	6.475	64.1	-2.72341	-3.84712	-0.661905	2	1	1	1	0	0	1	0	1	0	0	0	0	1	1	1	1	1	0	0	1
0	1	6	1	3.23164	10	12	#NULL!	#NULL!	1	1	0	#NULL!	#NULL!	1	1	1	29	1	55.825	148.45	25.3319	3	251	10.45	65.1	2.13473	-1.68188	4.07073	2	1	1	1	0	0	1	0	1	0	0	0	0	1	1	1	1	0	0	0	1
0	1	8	2	2.17657	0	8	#NULL!	#NULL!	1	1	1	#NULL!	#NULL!	1	1	1	32	1	50.6	152.2	21.8434	2	730	9.15	78.1	-1.88909	-2.57362	-0.682264	2	1	1	1	0	1	1	0	1	0	0	0	1	1	1	1	1	0	1	0	1
0	1	5	2	3.50857	5.3	10	#NULL!	#NULL!	1	0	1	#NULL!	#NULL!	1	2	1	29	1	#NULL!	161.1	#NULL!	#NULL!	724	12.35	83.1	0.616022	-0.972176	1.50277	2	0	0	1	0	0	1	0	1	0	0	0	0	1	1	1	1	0	0	0	1
0	1	4	1	-3.58313	0	10	#NULL!	#NULL!	1	1	1	#NULL!	#NULL!	1	1	1	#NULL!	1	47.85	147.15	22.0984	2	724	9.35	78.9	-2.26892	-2.86955	-1.11931	1	1	1	1	0	1	1	0	1	0	0	0	0	1	1	1	1	0	0	0	1
0	1	6	2	2.02041	8	8	#NULL!	#NULL!	1	1	0	#NULL!	#NULL!	1	1	1	34	1	64.375	154.9	26.8296	3	728	11.525	80.2	-0.451809	-2.47302	1.12055	1	0	0	1	0	1	1	0	1	0	0	1	0	1	0	1	1	1	0	1	1
0	1	6	2	-2.18368	5.3	5.5	#NULL!	#NULL!	1	1	1	#NULL!	#NULL!	1	2	1	32	1	55.225	153.95	23.3011	2	722	10.075	79	-1.03009	-2.23182	0.20461	2	1	0	1	0	0	1	0	1	0	0	0	0	0	0	1	0	0	0	0	1
0	1	5	1	-3.32745	0	5.5	#NULL!	#NULL!	1	1	1	#NULL!	#NULL!	2	1	1	25	1	62.2	147.4	28.6283	3	717	12.125	87.1	0.0450369	-0.109028	0.110892	1	1	0	1	0	1	1	1	1	0	0	0	0	0	0	1	0	0	0	0	1
0	1	6	2	9.39469	5.3	10	#NULL!	#NULL!	1	1	1	#NULL!	#NULL!	1	1	1	23	1	53.2	155	22.1436	2	729	9.825	82.8	-1.27633	-1.10806	-0.967586	2	1	0	1	0	0	1	0	1	0	1	0	0	0	0	1	0	0	1	0	1
0	1	9	1	0.884581	5.3	#NULL!	1	#NULL!	1	0	0	#NULL!	#NULL!	1	1	1	30	1	83.125	166.75	29.8951	3	708	9.575	81.3	-1.98794	-1.94989	-1.35882	1	1	0	1	0	0	1	0	1	0	0	0	0	0	0	1	0	0	0	0	1
0	1	5	1	-2.41807	10	10	#NULL!	#NULL!	1	1	1	#NULL!	#NULL!	1	1	1	31	1	56.275	158.4	22.4288	2	725	13.425	85.9	1.26215	-0.110401	1.74141	2	0	0	1	1	0	0	0	0	0	0	0	0	1	0	1	1	0	0	0	1
0	1	6	2	-1.29084	5.3	5.5	#NULL!	#NULL!	1	1	1	#NULL!	#NULL!	1	1	1	33	1	51.25	158.4	20.426	2	726	9.475	80.1	-1.56923	-1.92154	-0.734093	2	1	0	1	0	0	1	1	1	0	0	0	1	1	1	1	1	0	1	0	1
0	1	7	1	4.61306	0	8	#NULL!	#NULL!	1	1	0	#NULL!	#NULL!	1	1	1	39	1	72.45	152.5	31.1529	4	724	8.925	79.9	-2.07391	-1.9674	-1.38056	2	0	0	1	0	0	0	1	1	0	1	0	1	0	1	1	1	1	1	0	1
0	1	5	2	5.00232	0	8	#NULL!	#NULL!	1	1	1	#NULL!	#NULL!	1	1	1	25	1	62.225	157.15	25.1963	3	706	8.35	73.9	-2.5635	-3.70534	-0.768182	2	1	1	1	1	0	1	1	1	0	1	0	0	1	1	1	1	1	1	0	1
0	1	7	2	-1.13041	5.3	5.5	#NULL!	#NULL!	1	1	1	#NULL!	#NULL!	2	1	1	39	1	48.1	155	20.0208	2	716	10.6	82.1	-1.13015	-1.75154	-0.285732	1	1	0	1	0	0	1	0	1	0	0	0	1	1	1	1	1	0	1	0	1
0	1	6	2	2.3414	12	12	#NULL!	#NULL!	1	0	1	#NULL!	#NULL!	1	2	1	36	1	56.25	157.45	22.6901	2	704	10.475	78.9	-0.61655	-2.11824	0.654536	2	1	0	1	0	1	1	1	1	0	0	0	0	1	1	1	1	0	0	0	1
0	1	4	2	-5.47294	8	10	#NULL!	#NULL!	1	1	1	#NULL!	#NULL!	2	1	1	21	1	49.2	155.1	20.4523	2	714	12.525	83.1	0.344243	-1.40388	1.47295	1	0	0	1	0	0	1	0	1	0	0	0	0	0	0	1	0	0	0	0	1
0	1	5	2	-5.24144	10	12	#NULL!	#NULL!	1	1	1	#NULL!	#NULL!	1	1	1	24	1	38.2	145.8	17.97	1	713	8.975	78.3	-2.58023	-2.98491	-1.49638	1	1	0	1	0	0	1	0	1	0	0	0	0	0	0	1	0	0	0	0	1
0	1	4	1	3.35892	10	12	#NULL!	#NULL!	1	0	0	#NULL!	#NULL!	2	1	1	24	1	48.775	147.2	22.5103	2	709	10.275	80.1	-0.80118	-1.78248	0.181201	2	1	0	1	0	1	1	0	1	0	0	0	0	1	0	1	1	0	0	0	1
0	1	5	2	4.69591	10	12	#NULL!	#NULL!	1	1	0	#NULL!	#NULL!	1	1	1	24	1	53.15	162	20.2522	2	719	11.05	85	-0.778987	-0.820362	-0.492118	1	1	0	1	0	0	1	0	1	0	0	1	0	0	1	1	1	0	0	1	1
0	1	5	2	-0.1499	10	8	#NULL!	#NULL!	1	0	0	#NULL!	#NULL!	1	2	4	17	1	57.75	157.8	23.192	2	718	9.3	78.3	-2.28931	-3.02229	-1.05277	1	1	1	1	0	0	1	0	1	0	0	0	1	0	1	1	1	0	1	0	1
0	1	4	2	-4.29577	5.3	5.5	#NULL!	#NULL!	1	0	0	#NULL!	#NULL!	2	1	1	22	1	49.7	163.5	18.5918	2	706	10.35	80.1	-0.725859	-1.75787	0.261943	2	1	0	1	0	0	1	1	1	0	0	0	1	1	0	1	1	0	1	0	1
0	1	6	2	3.24824	8	12	#NULL!	#NULL!	1	0	0	#NULL!	#NULL!	1	1	1	34	1	65.1	161	25.1148	3	709	9.575	77.2	-1.3939	-2.69171	0.0252663	2	1	0	1	0	0	1	0	1	0	0	0	0	1	1	1	1	0	0	0	1
0	1	4	2	-3.90753	5.3	5.5	#NULL!	#NULL!	1	0	1	#NULL!	#NULL!	2	2	1	20	1	63.45	160.5	24.631	2	703	9.85	80.3	-1.1243	-1.66976	-0.338018	2	1	1	1	0	0	1	1	0	0	0	0	0	0	1	1	1	0	0	0	1
0	1	4	2	-0.559092	5.3	5.5	#NULL!	#NULL!	1	0	1	#NULL!	#NULL!	2	1	2	26	1	49.2	157.55	19.8211	2	700	9.475	77.9	-2.044	-3.01804	-0.733148	1	1	1	1	0	1	1	1	1	0	0	0	1	0	1	1	1	0	1	0	1
0	1	3	1	-2.17269	5.3	5.5	#NULL!	#NULL!	1	1	1	#NULL!	#NULL!	1	1	1	23	1	#NULL!	152.05	#NULL!	#NULL!	693	9.175	78.8	-1.67613	-2.05897	-0.807109	2	0	1	1	0	0	1	0	1	0	1	0	0	0	1	1	1	0	1	0	1
0	1	6	2	-0.874632	0	8	#NULL!	#NULL!	1	1	1	#NULL!	#NULL!	1	1	1	29	1	41.875	145.8	19.6988	2	708	10.95	80.7	-0.807418	-2.14917	0.413886	1	1	0	1	0	1	1	0	0	0	0	0	0	1	1	1	1	0	0	0	1
0	1	8	2	-0.382268	8	10	#NULL!	#NULL!	1	1	1	#NULL!	#NULL!	1	1	1	22	1	46.125	151.4	20.1226	2	698	8.875	73.4	-1.98855	-3.80444	0.0383653	2	1	0	1	0	1	1	1	1	0	0	0	0	0	1	1	1	0	0	0	1
0	1	6	2	-2.86677	8	5.5	#NULL!	#NULL!	1	1	1	#NULL!	#NULL!	1	1	1	30	1	52.4	149.8	23.3511	2	693	9.75	76.9	-1.75955	-3.29923	-0.156382	1	1	0	1	1	0	1	0	1	0	0	0	1	0	0	1	0	0	1	0	1
0	1	4	2	-3.33455	8	12	#NULL!	#NULL!	1	1	1	#NULL!	#NULL!	1	1	1	21	1	46.425	159	18.3636	1	709	9.975	79.1	-1.6323	-2.6885	-0.367809	1	1	0	1	0	1	0	0	1	1	1	0	0	1	0	1	1	0	1	0	0
0	1	6	2	-0.432309	10	5.5	#NULL!	#NULL!	1	1	1	#NULL!	#NULL!	2	1	2	26	1	#NULL!	159.2	#NULL!	#NULL!	694	10.95	81.3	-0.202989	-1.27724	0.613197	2	0	1	1	0	0	1	0	1	0	0	0	1	1	0	1	1	0	1	0	1
0	1	8	2	-0.121264	5.3	8	#NULL!	#NULL!	1	1	0	#NULL!	#NULL!	1	1	1	45	1	40.475	144	19.5192	2	693	9.6	78.1	-1.29047	-2.28038	-0.139143	2	0	0	1	0	0	1	0	1	0	0	0	1	1	0	1	1	0	1	0	1
0	1	9	1	-2.50199	5.3	8	1	#NULL!	1	0	1	#NULL!	#NULL!	2	1	1	28	1	55.95	157.7	22.4976	2	688	9.45	78.1	-1.39835	-2.23932	-0.316202	2	1	0	1	0	1	1	0	0	0	0	0	0	1	0	1	1	0	0	0	1
0	1	7	1	4.74934	5.3	5.5	#NULL!	#NULL!	1	1	1	#NULL!	#NULL!	1	1	1	25	1	53.3	153.3	22.68	2	703	11.625	85.1	-0.257651	-0.641925	0.105705	1	1	0	1	0	1	1	0	1	0	0	0	0	1	0	1	1	0	0	0	1
0	1	10	1	1.41654	10	8	#NULL!	#NULL!	1	1	0	#NULL!	#NULL!	1	1	2	36	1	74.475	164.6	27.4885	3	699	11.625	81.9	0.255606	-1.13147	1.12764	2	1	0	1	1	1	0	0	1	0	0	0	0	1	0	1	1	0	0	0	1
0	1	5	1	0.652122	5.3	5.5	#NULL!	#NULL!	1	0	1	#NULL!	#NULL!	1	1	2	22	1	51.925	157.65	20.8924	2	682	9.475	79.4	-1.345	-1.77535	-0.574192	2	1	1	1	0	1	1	0	1	0	1	1	0	1	1	1	1	0	1	1	1
0	1	7	2	-3.58547	5.3	5.5	#NULL!	#NULL!	1	1	0	#NULL!	#NULL!	1	1	1	28	1	53.125	153.5	22.5467	2	685	11.4	82.8	-0.342863	-1.24855	0.431763	1	1	0	1	0	0	1	0	1	0	0	0	0	0	0	1	0	0	0	0	1
0	1	7	2	2.34913	5.3	8	#NULL!	#NULL!	1	1	1	#NULL!	#NULL!	1	1	1	28	1	50.95	155	21.2071	2	698	8.875	78.1	-2.61169	-2.93635	-1.59172	1	1	0	1	0	0	1	0	1	0	1	0	0	1	1	1	1	0	1	0	1
0	1	4	2	0.348614	5.3	5.5	#NULL!	#NULL!	1	1	0	#NULL!	#NULL!	2	1	1	23	1	51.725	163.4	19.373	2	685	12.325	83.1	0.34499	-1.14735	1.28551	1	0	1	1	0	1	1	1	1	0	1	0	1	1	1	1	1	0	1	0	1
0	1	4	2	2.52741	10	12	#NULL!	#NULL!	1	1	1	#NULL!	#NULL!	1	1	1	29	1	55.025	166	19.9684	2	699	9.875	80.5	-1.08287	-1.57288	-0.355375	2	1	0	1	0	1	1	0	1	0	1	0	0	0	0	1	0	0	1	0	1
0	1	4	2	-2.57493	5.3	8	#NULL!	#NULL!	1	1	1	#NULL!	#NULL!	1	1	1	17	1	56.725	145.5	26.7947	3	677	9.175	76.6	-1.59307	-2.62578	-0.322844	2	0	1	1	0	0	1	0	1	0	0	0	0	1	0	1	1	0	0	0	1
0	1	6	1	-5.63049	5.3	5.5	#NULL!	#NULL!	1	0	1	#NULL!	#NULL!	2	1	1	48	1	72.85	163.9	27.1189	3	677	9.35	79.4	-2.05489	-2.32855	-1.22949	1	0	0	1	0	0	1	0	0	0	0	0	0	1	0	1	1	0	0	0	1
0	1	8	2	-4.81851	10	8	2	#NULL!	1	0	0	#NULL!	#NULL!	2	1	1	33	1	48.1	146.7	22.3504	2	678	8.9	78.2	-1.85984	-2.12351	-1.02266	2	1	1	1	0	0	1	0	1	0	0	0	1	1	0	1	1	0	1	0	1
0	1	3	2	-2.31714	5.3	8	#NULL!	#NULL!	1	1	1	#NULL!	#NULL!	2	1	1	21	1	#NULL!	152.4	#NULL!	#NULL!	678	10.25	75	-1.24766	-3.82838	0.899946	1	0	0	1	0	1	1	0	1	0	0	1	0	1	1	1	1	0	0	1	1
0	1	6	2	-5.06017	0	5.5	2	#NULL!	1	1	1	#NULL!	#NULL!	2	1	1	31	1	49.675	154	20.9458	2	675	9.85	77.8	-1.58507	-2.85477	-0.237576	1	1	0	1	0	0	1	0	1	0	0	0	0	0	0	1	0	0	0	0	1
0	1	6	2	-4.42015	5.3	5.5	1	#NULL!	1	0	0	#NULL!	#NULL!	2	1	1	32	1	#NULL!	158.5	#NULL!	#NULL!	675	8.95	75.7	-2.43195	-3.56789	-0.911394	1	0	0	1	0	0	1	0	1	0	0	0	0	0	0	1	0	0	0	0	1
0	1	11	2	0.786613	12	12	#NULL!	#NULL!	1	1	1	#NULL!	#NULL!	1	1	1	22	1	61.425	157	24.9199	2	684	11.45	82.7	0.207598	-0.743704	0.779117	2	1	0	1	0	1	1	1	0	0	0	1	1	1	0	1	1	0	1	1	1
0	1	4	1	5.56992	12	10	#NULL!	#NULL!	1	1	0	#NULL!	#NULL!	1	1	1	24	1	64.825	161.65	24.808	2	683	11.1	81.3	-0.568424	-1.73695	0.447659	1	1	0	1	0	0	1	0	1	0	0	1	0	1	1	1	1	0	0	1	1
0	1	5	2	-5.47083	8	10	1	#NULL!	1	1	1	#NULL!	#NULL!	1	1	1	26	1	44.025	150.7	19.3853	2	670	10	78.6	-0.830083	-1.92711	0.208071	2	1	1	1	0	1	1	1	1	0	0	0	1	0	0	1	0	0	1	0	1
0	1	6	2	-3.7831	5.3	5.5	#NULL!	#NULL!	1	1	1	#NULL!	#NULL!	2	1	1	25	1	46.275	158.3	18.4665	1	672	9.475	77.7	-1.91413	-2.86407	-0.688153	1	1	0	1	0	0	1	0	1	0	0	0	0	0	0	1	0	0	0	0	1
0	1	8	2	0.497	8	10	#NULL!	#NULL!	1	1	1	#NULL!	#NULL!	2	1	1	28	1	67.775	167	24.3017	2	664	11.05	83.1	-0.515574	-0.951161	-0.0144846	1	1	1	1	0	1	1	1	1	0	0	1	0	1	1	1	1	0	0	1	1
0	1	5	2	-3.92849	8	5.5	#NULL!	#NULL!	1	1	0	#NULL!	#NULL!	2	1	1	25	1	53.525	161	20.6493	2	673	9.8	76.5	-1.01441	-2.62486	0.430778	2	1	0	1	0	0	1	0	1	0	0	0	0	0	0	1	0	0	0	0	1
0	1	6	1	-0.870179	10	5.5	1	#NULL!	1	1	1	#NULL!	#NULL!	2	1	1	27	1	58.3	151.7	25.3336	3	664	12.975	84.5	0.905052	-0.472262	1.56186	1	1	1	1	0	0	1	0	1	0	0	0	0	0	0	1	0	0	0	0	1
0	1	3	2	1.16985	5.3	5.5	#NULL!	#NULL!	1	0	1	#NULL!	#NULL!	1	1	1	21	1	46.125	150.6	20.337	2	659	9.475	79.9	-1.85233	-2.00175	-1.17442	1	1	0	1	0	1	1	0	1	0	1	1	1	1	0	1	1	1	1	1	1
0	1	4	2	1.36483	5.3	10	#NULL!	#NULL!	1	0	0	#NULL!	#NULL!	1	1	1	26	1	71.225	158	28.5311	3	672	11.575	82.1	-0.144684	-1.36707	0.770681	1	1	0	1	0	0	1	0	1	0	0	0	1	1	0	1	1	0	1	0	1
0	1	4	2	-0.830961	5.3	5.5	#NULL!	#NULL!	1	1	1	#NULL!	#NULL!	1	1	1	22	1	51.8	160	20.2344	2	665	9.275	76.2	-1.43812	-2.65475	-0.113945	2	1	0	1	0	0	1	0	1	0	0	0	0	0	0	1	0	0	0	0	1
0	1	4	1	-0.673821	5.3	5.5	#NULL!	#NULL!	1	1	1	#NULL!	#NULL!	2	1	1	22	1	50.6	161.2	19.4724	2	656	10.775	85.9	-0.699248	0.0888643	-1.04697	1	1	0	1	0	0	0	0	0	0	0	0	0	1	0	1	1	0	0	0	0
0	1	7	2	-1.61802	0	8	#NULL!	#NULL!	1	1	1	#NULL!	#NULL!	1	1	1	25	1	44.85	146.7	20.8402	2	668	9.625	72.1	-1.75628	-4.74246	0.94672	1	1	0	1	0	0	1	1	1	0	0	1	1	1	0	1	1	0	1	1	1
0	1	5	2	5.94544	5.3	8	#NULL!	#NULL!	1	1	0	#NULL!	#NULL!	1	1	1	34	1	47.525	147.75	21.7704	2	667	9.625	77.1	-1.13498	-2.38285	0.104464	2	1	0	1	0	1	1	0	1	0	1	1	0	1	1	1	1	0	1	1	1
0	1	4	1	4.65188	8	12	#NULL!	#NULL!	1	1	1	#NULL!	#NULL!	1	1	1	20	1	51.625	156.3	21.1321	2	669	9.05	78.3	-1.66884	-2.01475	-0.852578	2	1	0	1	0	0	1	1	1	0	0	0	0	1	1	1	1	1	0	0	1
0	1	4	2	6.60222	5.3	8	#NULL!	#NULL!	1	1	1	#NULL!	#NULL!	1	1	1	21	1	50.47	156.9	20.5016	2	668	9.3	70.5	-1.43083	-4.50822	1.27284	2	1	0	1	0	1	1	0	1	1	1	0	0	1	1	1	1	1	1	0	1
0	1	6	1	3.25714	10	10	#NULL!	#NULL!	1	1	1	#NULL!	#NULL!	1	1	1	37	1	58.425	154.1	24.6033	2	658	9.125	73.5	-2.18092	-4.19111	-0.0894323	1	1	1	1	0	1	1	0	1	1	1	0	0	1	1	1	1	0	1	0	1
0	1	4	2	1.70136	12	10	#NULL!	#NULL!	1	1	1	#NULL!	#NULL!	1	1	1	24	1	48.225	152.3	20.7909	2	664	9.225	75.5	-1.47898	-2.87167	-0.0202258	2	0	0	1	0	1	1	0	1	0	0	0	0	0	1	1	1	0	0	0	1
0	1	9	2	-1.51606	5.3	8	#NULL!	#NULL!	1	1	1	#NULL!	#NULL!	1	1	1	24	1	42.425	152.2	18.3144	1	663	9.8	76.1	-1.57292	-3.33858	0.0948264	1	1	0	1	0	0	1	1	1	0	0	0	0	1	1	1	1	0	0	0	1
0	1	4	2	2.17858	5.3	5.5	#NULL!	#NULL!	1	1	1	#NULL!	#NULL!	2	1	1	21	1	45.8	157.7	18.4163	1	645	9.35	77.9	-1.90297	-2.56855	-0.896617	1	1	0	1	0	1	1	0	1	0	1	1	0	0	0	1	0	0	1	1	1
0	1	3	1	1.61131	5.3	10	#NULL!	#NULL!	1	1	1	#NULL!	#NULL!	1	1	1	20	1	52.05	158.2	20.7973	2	655	10.325	76.8	-0.48842	-2.37713	0.935327	2	1	0	1	0	0	1	0	1	0	1	0	0	1	1	1	1	0	1	0	1
0	1	8	1	4.29321	8	8	#NULL!	#NULL!	1	1	0	#NULL!	#NULL!	1	2	4	#NULL!	0	#NULL!	#NULL!	#NULL!	#NULL!	648	9.325	77.9	-1.30347	-1.95944	-0.422989	2	1	0	1	0	0	1	0	1	0	0	0	1	0	1	1	1	0	1	0	1
0	1	6	2	1.21111	5.3	5.5	#NULL!	#NULL!	1	1	1	#NULL!	#NULL!	1	1	1	27	1	49.6	152	21.4681	2	642	7.875	75.9	-2.73721	-2.55627	-1.92929	2	1	0	1	0	0	0	0	1	0	0	0	0	0	0	1	0	0	0	0	0
0	1	5	2	-3.72862	8	#NULL!	2	#NULL!	1	1	1	#NULL!	#NULL!	1	2	2	#NULL!	0	#NULL!	#NULL!	#NULL!	#NULL!	634	9.15	78.3	-1.39029	-1.70154	-0.726619	2	0	1	1	0	0	1	0	1	0	1	0	0	1	1	1	1	1	1	0	1
0	1	4	2	1.54128	5.3	5.5	#NULL!	#NULL!	1	1	1	#NULL!	#NULL!	1	1	1	21	1	45.5	152.4	19.5903	2	628	9.225	78.1	-1.93964	-2.34734	-1.10834	1	1	1	1	1	0	0	0	1	0	0	0	1	0	1	1	1	1	1	0	1
0	1	7	2	0.0135662	5.3	5.5	2	#NULL!	1	1	1	#NULL!	#NULL!	1	1	2	33	1	50.925	156.4	20.8189	2	628	9.4	81.4	-1.77266	-1.1901	-1.61436	1	1	1	1	0	0	1	1	1	0	0	0	1	0	1	1	1	0	1	0	1
0	1	8	1	5.18121	8	10	#NULL!	#NULL!	1	1	1	#NULL!	#NULL!	1	1	1	40	1	52.2	162.5	19.768	2	635	12.65	82.3	0.830987	-0.944827	1.76205	1	1	0	1	1	0	1	0	1	0	0	1	0	1	0	1	1	0	0	1	1
0	1	7	2	-1.04297	0	8	#NULL!	#NULL!	1	1	1	#NULL!	#NULL!	1	1	1	36	1	49.975	156.45	20.4175	2	630	9.65	79.2	-0.920535	-1.36932	-0.321681	2	1	0	1	0	0	1	0	1	0	0	0	0	1	0	1	1	0	0	0	1
0	1	4	2	3.55	5.3	5.5	#NULL!	#NULL!	1	1	1	#NULL!	#NULL!	2	1	2	23	1	63.775	158	25.5468	3	630	12.125	81.9	0.930056	-0.484302	1.57795	2	1	1	1	0	0	0	0	0	0	0	0	0	1	0	1	1	0	0	0	0
0	1	6	2	0.577174	5.3	8	1	#NULL!	1	0	0	#NULL!	#NULL!	2	1	1	#NULL!	0	#NULL!	#NULL!	#NULL!	#NULL!	618	11.35	81.4	-0.0452476	-1.08977	0.690478	1	0	0	1	0	0	0	0	1	0	0	0	0	1	0	1	1	0	0	0	0
0	1	7	2	4.80069	5.3	5.5	#NULL!	#NULL!	1	1	1	#NULL!	#NULL!	1	1	1	28	1	51.075	153.85	21.5781	2	638	8.575	79.9	-2.63693	-1.81062	-2.43895	1	1	0	1	0	1	1	0	1	0	0	0	1	0	1	1	1	0	1	0	1
0	1	6	2	-4.48653	5.3	5.5	#NULL!	#NULL!	1	0	1	#NULL!	#NULL!	1	1	1	36	1	51.15	161.4	19.6353	2	624	7.7	73.5	-3.48222	-3.92778	-2.2092	1	1	0	1	0	0	0	1	0	0	0	0	0	0	0	1	0	0	0	0	1
0	1	10	2	3.41262	8	5.5	#NULL!	#NULL!	1	1	1	#NULL!	#NULL!	1	1	1	39	1	53.3	161.8	20.3596	2	632	9.9	80.1	-0.71771	-1.09378	-0.235095	2	0	0	1	0	1	1	0	1	0	0	1	0	0	1	1	1	1	0	1	1
0	1	5	1	-5.72206	5.3	#NULL!	#NULL!	#NULL!	1	0	1	#NULL!	#NULL!	1	2	5	30	1	44.625	151.4	19.4682	2	620	9.775	78.3	-0.760569	-1.57021	0.0196468	2	0	0	1	0	0	0	1	1	0	0	0	0	0	0	1	0	0	0	0	1
0	1	5	1	9.58075	5.3	10	#NULL!	#NULL!	1	1	1	#NULL!	#NULL!	1	1	1	24	1	49.95	156.25	20.4595	2	626	9.25	78.2	-1.90589	-2.2938	-1.09722	1	0	0	1	0	0	1	0	1	0	0	1	0	1	1	1	1	0	0	1	1
0	1	5	2	4.47722	10	10	#NULL!	#NULL!	1	1	1	#NULL!	#NULL!	1	1	1	20	1	55.6	157	22.5567	2	625	9.275	73.9	-1.87683	-3.79543	-0.00208305	1	1	0	1	0	0	1	0	1	0	0	1	0	1	0	1	1	1	0	1	1
0	1	4	2	0.374909	10	12	#NULL!	#NULL!	1	1	1	#NULL!	#NULL!	1	1	1	24	1	57.7	159.7	22.6238	2	616	10.125	80.8	-1.05206	-1.28155	-0.553583	1	1	0	1	0	0	0	0	1	0	0	0	1	1	0	1	1	0	1	0	0
0	1	9	2	-4.85051	5.3	5.5	2	#NULL!	1	0	1	#NULL!	#NULL!	2	1	2	31	1	54.075	166.2	19.5765	2	615	8.825	78.9	-1.59662	-1.32361	-1.27978	2	1	1	1	0	0	1	0	0	0	0	0	0	0	1	1	1	0	0	0	1
0	1	6	2	0.341742	5.3	8	#NULL!	#NULL!	1	1	0	#NULL!	#NULL!	1	1	1	17	1	45.375	146.3	21.1996	2	622	10.4	77.9	-0.25945	-1.72073	0.786137	2	1	0	1	0	0	1	0	1	0	0	0	0	1	1	1	1	0	0	0	1
0	1	6	2	#NULL!	5.3	10	#NULL!	#NULL!	1	1	1	#NULL!	#NULL!	1	1	1	28	1	53.225	160.05	20.778	2	620	10.2	79.2	-1.00661	-1.88589	-0.11894	1	1	0	1	0	1	1	0	1	0	0	0	0	1	0	1	1	0	0	0	1
0	1	8	2	1.26142	5.3	5.5	#NULL!	#NULL!	1	1	1	#NULL!	#NULL!	2	1	1	40	1	56.65	154.85	23.6253	2	612	9.375	77.7	-1.06766	-1.69213	-0.318999	2	1	1	1	0	0	1	0	1	0	1	0	0	1	1	1	1	0	1	0	1
0	1	6	2	-3.46189	0	8	#NULL!	#NULL!	1	0	0	#NULL!	#NULL!	1	1	1	#NULL!	0	#NULL!	#NULL!	#NULL!	#NULL!	623	8.425	74.9	-2.04009	-2.71809	-0.906479	2	0	0	1	0	1	1	0	1	0	1	1	0	0	0	1	0	0	1	1	1
0	1	5	2	-2.76212	5.3	8	#NULL!	#NULL!	1	1	0	#NULL!	#NULL!	2	1	1	32	1	64.45	158	25.8172	3	609	8.975	73.9	-1.42031	-2.92435	0.0420481	2	1	1	1	0	0	1	1	1	0	0	0	1	0	0	1	0	0	1	0	1
0	1	3	2	-3.69576	5.3	10	2	#NULL!	1	1	1	#NULL!	#NULL!	2	1	2	26	1	46.975	148.95	21.1732	2	620	9.4	75.3	-1.73326	-3.2612	-0.208924	1	1	1	1	0	1	1	0	1	0	0	0	0	0	0	1	0	0	0	0	1
0	1	3	1	-1.62643	10	12	#NULL!	#NULL!	1	1	0	#NULL!	#NULL!	1	1	1	19	1	52.775	160.9	20.3853	2	603	10.3	76.8	-0.239553	-1.90461	0.909191	2	1	1	1	0	0	1	0	1	0	0	0	0	0	0	1	0	0	0	0	1
0	1	7	2	-1.67667	5.3	5.5	#NULL!	#NULL!	1	0	1	#NULL!	#NULL!	1	1	2	36	1	#NULL!	160.4	#NULL!	#NULL!	602	10.65	75.3	0.037787	-2.39503	1.57576	2	1	1	1	0	0	1	0	1	0	0	0	0	0	0	1	0	0	0	0	1
0	1	3	2	0.419995	10	10	#NULL!	#NULL!	1	1	1	#NULL!	#NULL!	1	1	1	21	1	46.275	158.85	18.3388	1	609	9.275	78.4	-1.14188	-1.43091	-0.593916	2	1	1	1	0	1	1	0	1	0	1	0	0	1	1	1	1	0	1	0	1
0	1	5	2	1.40792	5.3	10	#NULL!	#NULL!	1	1	1	#NULL!	#NULL!	1	1	1	25	1	51.675	158.4	20.5954	2	613	9.725	77.9	-0.766305	-1.63536	0.0484625	2	1	0	1	0	0	1	0	1	0	0	0	0	1	0	1	1	0	0	0	1
0	1	6	2	2.42874	5.3	5.5	#NULL!	#NULL!	1	1	1	#NULL!	#NULL!	1	1	1	22	1	48.175	161.85	18.3906	1	608	8.05	73	-2.35416	-3.21454	-0.959219	2	1	0	1	1	0	1	0	1	0	0	0	0	0	0	1	0	0	0	0	1
0	1	7	2	-2.86108	0	5.5	#NULL!	#NULL!	1	1	1	#NULL!	#NULL!	1	1	1	21	1	62.625	150.65	27.5937	3	599	9.7	77	-1.34771	-2.46667	-0.241832	1	1	0	1	0	1	1	0	1	0	0	0	1	0	0	1	0	0	1	0	1
0	1	3	2	-4.34907	5.3	10	#NULL!	#NULL!	0	0	0	#NULL!	#NULL!	2	2	4	23	1	51.6	151	22.6306	2	599	11.55	79.9	0.21035	-1.42925	1.20679	1	1	0	1	1	0	1	0	1	0	0	0	0	0	1	1	1	0	0	0	1
0	1	9	2	0.26233	5.3	5.5	#NULL!	#NULL!	1	1	1	#NULL!	#NULL!	1	1	1	36	1	#NULL!	159.45	#NULL!	#NULL!	606	9.725	78.6	-1.36033	-1.96328	-0.568986	1	0	0	1	0	0	1	0	1	0	0	0	0	0	1	1	1	1	0	0	1
0	1	5	1	6.75574	5.3	8	#NULL!	#NULL!	1	0	1	#NULL!	#NULL!	1	1	2	29	1	52	158.95	20.5817	2	604	10.425	81	-0.146251	-0.516437	0.13859	2	1	0	1	1	0	1	0	1	0	0	0	1	0	0	1	0	0	1	0	1
0	1	8	2	-3.27436	5.3	5.5	#NULL!	#NULL!	1	1	1	#NULL!	#NULL!	1	1	2	36	1	55.075	155.2	22.865	2	593	9.05	74.5	-1.26277	-2.57884	-0.00637465	2	1	0	1	0	0	1	0	1	0	0	0	0	0	1	1	1	0	0	0	1
0	1	4	2	2.60059	10	12	#NULL!	#NULL!	1	1	0	#NULL!	#NULL!	1	1	1	23	1	44.65	155.7	18.4181	1	598	10.075	77.4	-1.00427	-2.31393	0.123826	1	1	0	1	0	0	1	0	1	0	0	0	0	1	1	1	1	0	0	0	1
0	1	9	1	6.02144	5.3	5.5	#NULL!	#NULL!	1	1	0	#NULL!	#NULL!	1	1	1	41	1	57.8	166	20.9755	2	583	9.5	77	-1.45146	-2.31182	-0.495124	1	1	1	1	1	1	1	0	1	0	0	0	1	1	1	1	1	0	1	0	1
0	1	9	1	-0.601284	5.3	5.5	#NULL!	#NULL!	1	1	0	#NULL!	#NULL!	1	1	1	#NULL!	0	#NULL!	#NULL!	#NULL!	#NULL!	594	10.7	76	-0.446142	-2.77846	1.15702	1	1	1	1	0	0	1	0	1	0	0	0	0	1	0	1	1	0	0	0	1
0	1	6	2	-2.28064	5.3	5.5	1	#NULL!	1	1	1	#NULL!	#NULL!	1	1	1	31	1	59.35	164.9	21.8263	2	580	9.725	77.1	-1.22685	-2.24577	-0.233737	1	1	0	1	0	0	0	0	1	0	0	0	0	0	0	1	0	0	0	0	0
0	1	8	1	3.08325	10	12	#NULL!	#NULL!	1	1	0	#NULL!	#NULL!	1	1	2	29	1	56.9	158.5	22.6492	2	593	7.8	69.1	-2.54654	-4.38815	-0.247964	2	1	1	1	0	0	1	0	1	0	0	0	0	1	0	1	1	0	0	0	1
0	1	4	2	-4.74855	5.3	5.5	1	#NULL!	1	1	1	#NULL!	#NULL!	1	1	1	28	1	45.675	151.85	19.8084	2	583	9.975	78.1	-0.396861	-1.27114	0.287236	2	1	0	1	0	0	1	1	1	0	0	0	0	0	1	1	1	1	0	0	1
0	1	5	1	-2.15028	0	5.5	2	#NULL!	1	1	0	#NULL!	#NULL!	1	1	1	#NULL!	1	43.425	146.85	20.1369	2	591	11.375	77.8	0.116482	-2.10251	1.46158	1	1	0	1	0	0	1	0	1	0	0	0	1	0	0	1	0	0	1	0	1
0	1	6	1	-2.74466	5.3	8	2	#NULL!	1	1	1	#NULL!	#NULL!	1	1	1	34	1	48.225	152.55	20.7228	2	586	9.475	76.9	-0.839111	-1.7056	-0.0273635	2	1	1	1	0	0	0	0	1	0	0	1	0	1	1	1	1	0	0	1	0
0	1	5	2	0.400674	5.3	5.5	#NULL!	#NULL!	1	1	1	#NULL!	#NULL!	2	2	1	20	1	43.525	148.5	19.7372	2	577	7.175	67.1	-3.18035	-4.93101	-0.566374	2	1	1	1	0	0	0	0	0	0	0	1	0	1	1	1	1	0	0	1	0
0	1	14	2	8.23117	8	8	#NULL!	#NULL!	1	1	1	#NULL!	#NULL!	1	1	1	21	1	48.375	151.25	21.1461	2	589	8.8	73.5	-1.47874	-2.87735	-0.0801535	2	1	1	1	0	1	1	0	1	0	0	1	1	1	1	1	1	0	1	1	1
0	1	4	2	5.50865	10	10	#NULL!	#NULL!	1	1	1	#NULL!	#NULL!	1	1	1	22	1	75.475	168	26.7414	3	588	12.6	82	1.4402	-0.0115951	1.96069	2	1	0	1	0	0	1	0	1	0	0	1	0	1	0	1	1	0	0	1	1
0	1	5	2	4.74214	5.3	5.5	#NULL!	#NULL!	1	1	1	#NULL!	#NULL!	1	1	1	25	1	45.575	148.8	20.5836	2	582	10.25	78.1	-0.168635	-1.261	0.58607	2	1	0	1	0	0	1	0	1	0	1	0	1	1	1	1	1	0	1	0	1
0	1	7	2	-3.56028	0	8	#NULL!	#NULL!	1	1	1	#NULL!	#NULL!	1	1	2	32	1	57.475	171.65	19.507	2	574	13.475	83.2	1.72908	0.034916	2.28947	1	1	0	1	1	0	1	0	1	0	1	1	0	1	1	1	1	0	1	1	1
0	1	6	2	6.71017	5.3	5.5	#NULL!	#NULL!	1	1	1	#NULL!	#NULL!	1	1	1	39	1	47.7	156.7	19.4259	2	575	9.975	78	-0.973597	-1.86867	-0.129351	1	1	1	1	0	1	1	0	1	1	1	0	0	1	1	1	1	0	1	0	1
0	1	6	2	-2.29261	5.3	5.5	#NULL!	#NULL!	1	1	1	#NULL!	#NULL!	2	1	2	30	1	52.7	154.65	22.0349	2	582	10.25	77.3	-0.767191	-2.19332	0.351995	1	1	0	0	0	0	0	0	0	0	0	0	0	0	0	0	0	0	0	0	0
0	1	4	2	1.24376	8	5.5	#NULL!	#NULL!	1	0	0	#NULL!	#NULL!	1	1	2	26	1	49.825	153	21.2845	2	583	9.325	77.3	-0.956332	-1.54077	-0.292401	2	1	0	1	0	0	1	0	1	0	0	1	1	0	1	1	1	0	1	1	1
0	1	3	1	-0.813457	5.3	5.5	#NULL!	#NULL!	1	1	1	#NULL!	#NULL!	2	1	1	18	1	#NULL!	160.9	#NULL!	#NULL!	581	10.025	76.1	-0.960439	-2.61799	0.366241	1	1	0	1	1	0	1	0	1	0	0	0	0	1	0	1	1	0	0	0	1
0	1	4	2	8.69042	8	8	#NULL!	#NULL!	1	1	1	#NULL!	#NULL!	1	1	1	21	1	56.625	157.9	22.7114	2	580	10.95	79.3	0.376482	-0.835124	1.05096	2	1	0	1	0	0	1	1	1	0	1	1	0	1	1	1	1	1	1	1	1
0	1	4	1	3.80764	8	10	#NULL!	#NULL!	1	1	0	#NULL!	#NULL!	1	1	1	23	1	44.825	151.85	19.4398	2	576	11.4	79.2	0.216831	-1.44228	1.19742	1	1	0	1	1	0	1	0	1	0	0	0	0	1	0	1	1	0	0	0	1
0	1	8	2	6.50403	12	12	#NULL!	#NULL!	1	1	1	#NULL!	#NULL!	1	1	1	29	1	60.425	160.7	23.3983	2	576	9.725	79.8	-0.568622	-0.623529	-0.368708	2	1	0	1	0	1	1	0	1	0	0	0	1	0	1	1	1	0	1	0	1
0	1	9	2	0.9179	5.3	5.5	1	#NULL!	1	1	1	#NULL!	#NULL!	1	1	1	35	1	66.375	156.75	27.014	3	558	7.15	69.9	-3.77529	-4.67124	-2.01495	1	1	1	1	0	0	0	0	1	0	0	0	0	0	0	1	0	0	0	0	0
0	1	8	2	0.194439	10	5.5	#NULL!	#NULL!	1	1	1	#NULL!	#NULL!	1	1	2	37	1	77.85	157.1	31.5432	4	557	10.925	80.2	-0.0614542	-0.868022	0.491981	1	1	1	0	0	0	0	0	0	0	0	0	0	0	0	0	0	0	0	0	0
0	1	8	2	3.95137	10	8	#NULL!	#NULL!	1	1	1	#NULL!	#NULL!	1	1	1	23	1	53.325	165.35	19.5039	2	574	10.725	80.9	0.241117	-0.229307	0.475807	2	1	0	1	0	1	1	0	1	0	0	1	1	1	1	1	1	0	1	1	1
0	1	5	2	-1.77634	0	8	2	#NULL!	0	1	1	#NULL!	#NULL!	1	1	1	37	1	88.55	160.15	#NULL!	#NULL!	557	11.85	80	0.669114	-0.941702	1.48306	1	1	0	1	0	0	0	0	1	0	1	0	0	1	1	1	1	0	1	0	0
0	1	4	2	2.43859	5.3	10	#NULL!	#NULL!	1	1	1	#NULL!	#NULL!	1	1	1	28	1	55.85	163.5	20.8924	2	558	10.025	78.5	-0.838331	-1.50522	-0.177948	1	1	0	1	0	0	1	0	1	0	0	0	1	0	0	1	0	0	1	0	1
0	1	4	2	-1.43903	8	10	#NULL!	#NULL!	1	1	1	#NULL!	#NULL!	1	1	1	34	1	48.75	147.35	22.453	2	554	10.4	78.3	-0.48726	-1.53527	0.305724	1	1	0	1	0	1	1	1	1	0	1	0	0	0	1	1	1	0	1	0	1
0	1	3	2	3.32994	5.3	8	#NULL!	#NULL!	1	1	1	#NULL!	#NULL!	1	1	1	22	1	53.95	146.55	25.12	3	557	8.525	72.8	-1.57057	-2.81233	-0.260011	2	1	1	1	0	0	1	1	1	0	1	0	0	1	0	1	1	0	1	0	1
0	1	6	2	4.27431	5.3	10	#NULL!	#NULL!	1	1	1	#NULL!	#NULL!	1	1	1	29	1	58.25	155	24.2456	2	559	9.4	75.1	-0.757955	-2.04539	0.276704	2	1	0	1	1	0	1	0	1	0	0	0	0	0	0	1	0	0	0	0	1
0	1	4	2	-5.47294	5.3	5.5	#NULL!	#NULL!	1	1	1	#NULL!	#NULL!	2	1	1	20	1	56.525	158.35	22.5426	2	555	11.05	81.2	0.0517882	-0.476341	0.415406	1	1	1	1	0	0	1	0	1	0	0	0	0	0	0	1	0	0	0	0	1
0	1	7	2	5.62812	8	8	#NULL!	#NULL!	1	0	1	#NULL!	#NULL!	1	1	1	31	1	61.575	148	28.1113	3	541	9.225	75.1	-1.49236	-2.58294	-0.385976	1	1	0	1	0	0	1	0	1	0	1	0	1	0	1	1	1	1	1	0	1
0	1	7	2	0.733118	5.3	5.5	#NULL!	#NULL!	1	1	1	#NULL!	#NULL!	1	1	1	31	1	44.05	157.7	17.7126	1	557	8.75	76.6	-1.34886	-1.51119	-0.861519	2	1	1	1	0	0	1	1	1	0	0	0	0	1	1	1	1	0	0	0	1
0	1	9	1	1.41186	10	10	#NULL!	#NULL!	1	1	1	#NULL!	#NULL!	1	1	1	25	1	48.725	151.5	21.2289	2	554	10.425	77.6	0.118768	-1.13683	0.874171	2	1	1	1	1	0	1	1	1	0	0	0	0	1	1	1	1	0	0	0	1
0	1	3	1	-2.60182	5.3	8	#NULL!	#NULL!	1	1	1	#NULL!	#NULL!	1	1	1	16	1	45.225	152.5	19.4464	2	548	7.875	74.4	-2.94548	-2.91496	-2.17685	1	1	1	1	0	0	1	0	1	0	0	0	0	1	0	1	1	0	0	0	1
0	1	5	1	-3.56428	0	8	1	#NULL!	1	1	1	#NULL!	#NULL!	2	1	1	25	1	55.75	157.35	22.517	2	541	9.05	76.2	-1.66407	-2.17312	-0.899115	1	1	0	1	0	1	1	0	1	0	0	0	0	0	0	1	0	0	0	0	1
0	1	7	2	2.50433	5.3	5.5	#NULL!	#NULL!	1	1	1	#NULL!	#NULL!	1	1	1	20	1	49.575	144.9	23.6116	2	550	8.9	72.9	-1.16571	-2.70947	0.192107	2	1	0	1	0	0	1	1	1	0	0	0	0	1	0	1	1	1	0	0	1
0	1	5	2	-3.82653	5.3	5.5	#NULL!	#NULL!	1	1	1	#NULL!	#NULL!	2	1	1	22	1	58.325	156	23.9666	2	545	8.75	73.7	-1.98766	-3.14462	-0.657519	1	1	0	1	0	1	0	0	1	0	0	0	0	1	1	1	1	0	0	0	0
0	1	8	2	-3.82019	8	5.5	2	#NULL!	1	1	0	#NULL!	#NULL!	2	1	1	39	1	73.7	165	27.0707	3	541	10.925	79.1	0.0272301	-1.09269	0.720518	1	1	1	1	0	0	1	1	1	0	0	0	1	1	1	1	1	0	1	0	1
0	1	5	1	-0.0897828	10	12	#NULL!	#NULL!	1	1	0	#NULL!	#NULL!	1	1	1	#NULL!	0	#NULL!	#NULL!	#NULL!	#NULL!	551	11.175	78	0.175002	-1.6133	1.21445	1	1	1	1	0	0	0	0	1	0	1	0	0	0	1	1	1	0	1	0	0
0	1	3	2	-0.26483	8	8	#NULL!	#NULL!	1	1	1	#NULL!	#NULL!	1	1	1	18	1	48.075	151	#NULL!	#NULL!	536	8.925	77.1	-1.06289	-1.11258	-0.745881	2	1	1	1	1	0	1	1	1	0	0	1	1	1	0	1	1	0	1	1	1
0	1	6	2	-4.24843	5.3	5.5	#NULL!	#NULL!	1	0	1	#NULL!	#NULL!	1	1	1	28	1	48.275	149.95	21.4699	2	551	8.1	75	-2.70965	-2.72315	-1.98124	1	1	0	1	0	0	0	0	1	0	0	0	0	1	0	1	1	0	0	0	0
0	1	5	2	-5.47083	5.3	10	2	#NULL!	1	1	0	#NULL!	#NULL!	1	1	1	22	1	44.5	155.9	18.3091	1	534	9.4	77.9	-1.2857	-1.46086	-0.830877	1	1	0	1	0	0	1	0	1	0	0	0	1	0	0	1	0	0	1	0	1
0	1	6	2	0.296919	8	8	#NULL!	#NULL!	1	1	1	#NULL!	#NULL!	1	1	1	22	1	59.575	154.9	24.8291	2	550	10.15	78.3	-0.683886	-1.49127	0.0145744	1	1	1	1	0	1	1	0	1	0	0	1	0	1	1	1	1	1	0	1	1
0	1	6	2	8.30316	8	10	#NULL!	#NULL!	1	1	1	#NULL!	#NULL!	1	1	1	26	1	46.725	152.95	19.9733	2	550	9.65	78.9	-1.13714	-1.26915	-0.729269	1	1	0	1	0	0	1	0	1	0	0	0	0	1	1	1	1	0	0	0	1
0	1	3	2	-3.73707	0	5.5	#NULL!	#NULL!	1	1	0	#NULL!	#NULL!	1	1	1	37	1	52.675	148	24.0481	2	546	9.45	76.1	-1.30329	-2.26362	-0.344562	1	1	0	1	1	0	1	0	1	0	0	0	1	0	0	1	0	0	1	0	1
0	1	3	2	6.31353	10	12	#NULL!	#NULL!	1	1	0	#NULL!	#NULL!	1	1	1	20	1	55.55	159.1	21.9454	2	548	10.825	77.2	-0.0944458	-1.87692	1.01743	1	1	0	1	0	1	1	1	1	0	0	0	1	1	0	1	1	0	1	0	1
0	1	5	2	-1.9999	0	5.5	#NULL!	#NULL!	1	1	1	#NULL!	#NULL!	1	1	1	27	1	50	162.05	19.0402	2	538	7.95	75	-2.06151	-1.86211	-1.6027	2	1	0	1	1	0	1	0	1	0	0	0	0	1	0	1	1	0	0	0	1
0	1	6	2	-3.78074	0	5.5	1	#NULL!	1	0	1	#NULL!	#NULL!	2	1	1	29	1	#NULL!	162	#NULL!	#NULL!	533	9.2	76.1	-0.792016	-1.42672	-0.182831	2	1	0	1	0	0	1	0	1	0	0	0	0	0	1	1	1	0	0	0	1
0	1	8	1	-4.37529	5.3	8	2	#NULL!	1	1	1	#NULL!	#NULL!	2	1	1	39	1	53.45	157.7	21.4924	2	534	9.175	71.9	-1.50315	-3.70736	0.437338	1	1	1	1	0	0	1	0	0	0	0	0	0	0	0	1	0	0	0	0	1
0	1	3	2	-4.38047	5.3	5.5	#NULL!	#NULL!	1	1	1	#NULL!	#NULL!	1	1	1	20	1	53.2	156.2	21.8047	2	546	8.925	76.5	-1.81554	-2.11512	-1.14495	1	1	1	1	0	0	1	0	1	1	0	0	0	0	0	1	0	0	1	0	1
0	1	3	2	2.03832	5.3	5.5	#NULL!	#NULL!	1	1	1	#NULL!	#NULL!	1	1	1	22	1	49.725	153.55	21.0899	2	541	8.3	72	-2.43874	-3.73788	-0.813756	1	1	1	1	0	1	1	0	1	0	0	0	1	1	1	1	1	0	1	0	1
0	1	6	1	1.4321	5.3	12	#NULL!	#NULL!	1	1	1	#NULL!	#NULL!	1	1	2	35	1	53.825	153	22.9933	2	540	9.125	73.9	-1.58475	-3.01989	-0.199554	1	1	0	1	0	0	1	0	1	0	0	0	0	0	1	1	1	0	0	0	1
0	1	6	2	4.34423	8	10	#NULL!	#NULL!	1	1	1	#NULL!	#NULL!	1	1	2	26	1	44.675	156.6	18.2172	1	539	8.375	76.6	-2.34767	-2.00237	-1.96962	1	1	1	1	0	0	0	0	0	0	0	0	0	0	0	1	0	0	0	0	0
0	1	4	1	4.21823	12	12	#NULL!	#NULL!	1	1	1	#NULL!	#NULL!	1	1	1	25	1	49.925	160.6	19.3565	2	534	9.6	77.8	-1.09663	-1.4983	-0.550208	1	1	0	1	0	1	1	0	1	0	0	0	0	1	0	1	1	0	0	0	1
0	1	4	2	-0.0573605	5.3	5.5	#NULL!	#NULL!	1	0	1	#NULL!	#NULL!	1	1	1	22	1	51.975	153.2	22.1451	2	523	9.025	79.1	-0.895447	-0.266729	-1.0651	2	1	1	1	0	0	1	0	1	0	0	0	0	0	1	1	1	0	0	0	1
0	1	7	2	-1.65579	5.3	5.5	#NULL!	#NULL!	1	1	1	#NULL!	#NULL!	1	1	1	31	1	54.4	156.7	22.1544	2	529	8.775	77.4	-1.87567	-1.59105	-1.57233	1	1	1	1	0	0	1	0	1	0	0	0	1	0	0	1	0	0	1	0	1
0	1	6	1	-0.67872	5.3	10	#NULL!	#NULL!	1	1	1	#NULL!	#NULL!	1	1	1	29	1	47.1	152.7	20.1996	2	539	10.55	74.1	-0.275968	-2.9351	1.46646	1	1	1	1	0	0	0	1	1	0	0	0	1	0	1	1	1	0	1	0	1
0	1	9	2	-4.71848	5.3	8	2	#NULL!	1	1	0	#NULL!	#NULL!	2	1	2	47	1	63.2	160.75	24.4577	2	526	10.25	78.1	0.134408	-0.651279	0.58607	2	1	1	1	0	1	1	1	1	0	0	0	0	0	0	1	0	0	0	0	1
0	1	3	2	7.25307	5.3	5.5	#NULL!	#NULL!	1	0	1	#NULL!	#NULL!	1	1	1	18	1	56.1	160.55	21.7642	2	523	10.075	75.8	-0.601032	-2.12595	0.497962	1	1	0	1	0	1	1	0	1	0	0	1	1	0	1	1	1	1	1	1	1
0	1	5	2	0.176047	10	5.5	#NULL!	#NULL!	1	0	0	#NULL!	#NULL!	1	1	1	22	1	64.8	170.3	22.3432	2	523	12.05	80.6	1.43246	0.257915	1.79484	2	1	0	1	1	0	1	0	1	0	0	0	0	1	1	1	1	1	0	0	1
0	1	12	2	0.669288	5.3	8	#NULL!	#NULL!	1	1	0	#NULL!	#NULL!	1	1	1	22	1	52.275	151.95	22.6408	2	539	9	#NULL!	-1.00962	#NULL!	#NULL!	2	1	1	1	0	1	1	0	1	0	0	0	0	1	0	1	1	0	0	0	1
0	1	9	1	3.36104	12	12	#NULL!	#NULL!	1	0	1	#NULL!	#NULL!	2	1	1	31	1	57.125	162.5	21.6331	2	526	10.325	81.4	0.193342	0.500809	-0.0621898	2	1	1	1	0	0	1	1	1	0	1	0	0	0	1	1	1	0	1	0	1
0	1	4	2	10.1249	5.3	12	#NULL!	#NULL!	1	1	1	#NULL!	#NULL!	1	1	1	35	1	62.85	160.2	24.4895	2	536	11.1	81.4	0.198417	-0.17494	0.426059	1	1	0	1	0	1	0	0	1	0	0	0	1	1	0	1	1	1	1	0	0
0	1	5	2	2.9715	10	12	#NULL!	#NULL!	1	0	0	#NULL!	#NULL!	1	1	1	23	1	70.125	162.4	26.5889	3	518	9.85	73.2	-0.776259	-3.05456	0.9065	1	1	0	1	0	0	0	0	1	0	0	0	0	1	0	1	1	0	0	0	0
0	1	6	2	-1.13216	5.3	5.5	#NULL!	#NULL!	1	1	1	#NULL!	#NULL!	2	1	2	23	1	47.75	155.6	19.7221	2	519	10.75	78.5	0.555658	-0.429524	1.01937	2	1	0	1	0	0	1	1	1	0	0	0	1	0	1	1	1	0	1	0	1
0	1	9	1	3.31433	5.3	8	#NULL!	#NULL!	1	1	1	#NULL!	#NULL!	2	1	2	33	1	43.425	151.3	18.9698	2	516	10.025	74	0.00997556	-1.97484	1.21887	2	1	0	1	0	0	1	0	0	0	0	0	0	0	1	1	1	0	0	0	1
0	1	3	2	-3.45	5.3	10	1	#NULL!	1	0	0	#NULL!	#NULL!	1	1	1	18	1	42.1	144.2	20.2466	2	517	9.625	75.9	-0.978648	-2.021	-0.0731561	1	1	1	1	0	0	1	0	1	0	0	0	0	1	1	1	1	0	0	0	1
0	1	5	1	3.17176	8	5.5	#NULL!	#NULL!	1	1	1	#NULL!	#NULL!	1	1	2	24	1	47.25	154.1	19.8974	2	530	9.5	74.8	-1.16859	-2.57917	0.0476598	1	1	1	1	0	0	1	0	1	0	0	0	1	0	0	1	0	0	1	0	1
0	1	7	2	0.24572	5.3	5.5	#NULL!	#NULL!	1	1	1	#NULL!	#NULL!	1	1	1	24	1	50.925	153.15	21.7119	2	525	9.625	77.9	-1.0235	-1.357	-0.540793	1	1	1	1	0	1	1	1	1	0	1	0	1	1	0	1	1	0	1	0	1
0	1	3	2	7.29942	8	5.5	#NULL!	#NULL!	1	1	1	#NULL!	#NULL!	1	1	2	21	1	64.475	169.3	22.4946	2	515	11.75	80.1	0.83341	-0.404746	1.36506	1	1	0	1	1	0	1	1	1	0	1	0	0	1	1	1	1	1	1	0	1
0	1	7	2	3.25657	8	8	#NULL!	#NULL!	1	1	1	#NULL!	#NULL!	1	2	3	#NULL!	0	#NULL!	#NULL!	#NULL!	#NULL!	524	9.925	77.2	-0.116299	-0.942607	0.422151	2	1	0	1	0	1	1	0	1	0	0	0	0	1	1	1	1	0	0	0	1
0	1	6	1	-3.69318	0	0	#NULL!	#NULL!	1	1	0	#NULL!	#NULL!	1	2	4	38	1	48.975	149.55	21.8979	2	517	8.55	72.4	-2.04279	-3.34711	-0.567775	1	1	1	1	0	0	1	0	1	0	0	0	0	0	0	1	0	0	0	0	1
0	1	3	2	-1.60476	0	5.5	#NULL!	#NULL!	1	0	0	#NULL!	#NULL!	1	1	1	18	1	50.25	153	21.4661	2	510	9.875	76	-0.708101	-1.90265	0.2105	1	1	0	1	0	0	1	0	1	0	1	0	0	0	1	1	1	0	1	0	1
0	1	7	2	-0.201519	5.3	8	1	#NULL!	1	0	1	#NULL!	#NULL!	1	1	1	25	1	43.925	158.9	17.3966	1	506	7.525	74.4	-3.11857	-2.46731	-2.76492	1	1	1	1	0	0	1	0	1	0	0	0	0	0	0	1	0	0	0	0	1
0	1	6	2	-3.24245	5.3	5.5	#NULL!	#NULL!	1	1	1	#NULL!	#NULL!	1	1	2	31	1	45.475	147.6	20.8737	2	525	8.525	72	-2.1131	-3.57962	-0.483594	1	1	1	1	0	0	0	0	1	0	0	0	0	0	0	1	0	0	0	0	0
0	1	9	2	4.81253	8	12	#NULL!	#NULL!	1	1	1	#NULL!	#NULL!	1	1	1	30	1	51.875	154	21.8734	2	521	8	73.9	-1.90678	-2.06379	-1.25953	2	1	0	1	0	1	1	0	1	1	0	1	0	1	1	1	1	0	1	1	1
0	1	5	2	-4.25266	0	10	#NULL!	#NULL!	1	1	1	#NULL!	#NULL!	2	1	1	27	1	46.05	150.9	20.2233	2	515	9.45	75.1	-0.467856	-1.5774	0.335001	2	1	0	0	0	0	0	0	0	0	0	0	0	0	0	0	0	0	0	0	0
0	1	4	2	-2.18496	5.3	5.5	#NULL!	#NULL!	1	1	1	#NULL!	#NULL!	2	1	1	28	1	#NULL!	#NULL!	#NULL!	#NULL!	508	#NULL!	#NULL!	#NULL!	#NULL!	#NULL!	1	1	0	1	0	1	1	0	1	0	0	0	0	1	1	1	1	0	0	0	1
0	1	6	1	-2.57048	5.3	8	#NULL!	#NULL!	1	1	1	#NULL!	#NULL!	2	1	1	31	1	50.85	150.05	22.5849	2	505	8.275	73	-1.52233	-2.20742	-0.645497	2	1	1	1	0	1	1	0	1	0	1	1	1	1	1	1	1	0	1	1	1
0	1	3	2	-1.51134	5.3	5.5	1	#NULL!	1	0	1	#NULL!	#NULL!	2	1	1	21	1	47.25	145.6	22.2884	2	508	8.775	71.4	-1.04403	-2.80523	0.417324	2	1	1	1	1	0	1	1	1	0	0	0	0	1	1	1	1	1	0	0	1
0	1	3	2	-0.704417	8	10	#NULL!	#NULL!	1	1	1	#NULL!	#NULL!	1	1	1	19	1	52.425	154.4	21.9909	2	500	9.325	76.4	-1.16733	-1.6323	-0.579878	1	1	1	1	0	1	1	0	1	0	0	0	1	0	1	1	1	1	1	0	1
0	1	5	2	-1.20562	10	12	#NULL!	#NULL!	1	1	1	#NULL!	#NULL!	1	1	1	23	1	57.625	159.2	22.7366	2	514	7.5	73.2	-3.18704	-3.01225	-2.46056	1	1	0	1	0	1	1	0	1	0	1	0	1	1	1	1	1	0	1	0	1
0	1	7	2	-3.14364	5.3	10	#NULL!	#NULL!	1	1	0	#NULL!	#NULL!	1	1	1	24	1	56.075	155.5	23.1904	2	498	9.575	75.2	-0.917423	-2.06918	0.0393099	1	1	1	1	0	1	1	0	1	0	0	0	0	0	1	1	1	0	0	0	1
0	1	5	2	0.263387	0	5.5	#NULL!	#NULL!	1	1	1	#NULL!	#NULL!	1	1	1	38	1	61.5	162.2	23.3762	2	495	9.825	75.4	-0.66743	-1.95724	0.297789	1	1	0	1	0	0	1	1	1	0	0	1	1	1	1	1	1	0	1	1	1
0	1	5	2	-3.56451	0	10	1	#NULL!	1	1	1	#NULL!	#NULL!	1	1	1	29	1	49.925	153.7	21.1334	2	495	12.2	78.2	1.29392	-0.879867	2.17552	1	1	0	1	0	0	1	0	1	0	0	1	0	1	0	1	1	0	0	1	1
0	1	6	2	2.04983	10	12	1	#NULL!	1	1	0	#NULL!	#NULL!	1	1	1	25	1	55.275	156.45	22.5828	2	494	8.425	71.5	-1.30455	-2.61943	-0.0557847	2	1	0	1	0	0	0	0	0	0	0	0	0	1	1	1	1	0	0	0	0
0	1	3	1	1.38602	5.3	5.5	#NULL!	#NULL!	1	1	1	#NULL!	#NULL!	1	1	1	18	1	53.725	157.5	21.6578	2	510	9.925	74.9	-0.0378456	-1.59155	0.91193	2	1	0	1	1	0	1	0	1	0	0	0	0	1	0	1	1	0	0	0	1
0	1	4	2	-5.81385	0	12	#NULL!	#NULL!	1	1	0	#NULL!	#NULL!	2	1	1	22	1	60.525	156.5	24.7119	2	496	8.4	72.8	-1.34146	-2.17885	-0.425459	2	1	1	1	0	0	1	0	1	0	0	0	0	0	0	1	0	0	0	0	1
0	1	9	2	6.51807	10	10	#NULL!	#NULL!	1	1	0	#NULL!	#NULL!	1	2	5	19	1	46.4	152.05	20.0699	2	504	8.375	73.5	-1.4143	-2.01903	-0.635409	2	1	0	1	0	0	1	0	1	0	0	0	0	1	0	1	1	0	0	0	1
0	1	3	2	1.44233	10	12	#NULL!	#NULL!	0	0	0	#NULL!	#NULL!	1	1	1	22	1	66.175	162.35	25.1067	3	504	9.975	75.9	0.0368089	-1.16954	0.750849	2	1	0	1	0	1	1	0	1	0	1	0	0	1	1	1	1	0	1	0	1
0	1	9	2	-0.63266	8	10	#NULL!	#NULL!	1	1	1	#NULL!	#NULL!	1	1	2	41	1	59.5	159	23.5355	2	493	9.075	73.9	-1.37199	-2.5117	-0.266356	1	1	0	1	0	0	1	0	1	0	0	0	0	0	0	1	0	0	0	0	1
0	1	7	2	-3.69364	0	8	#NULL!	#NULL!	1	1	0	#NULL!	#NULL!	2	1	1	31	1	47.25	151.3	20.6407	2	491	8.825	73.9	-1.61192	-2.48809	-0.607989	1	1	1	1	0	0	1	0	1	0	0	0	1	0	0	1	0	0	1	0	1
0	1	5	2	-0.165153	5.3	10	#NULL!	#NULL!	1	1	1	#NULL!	#NULL!	2	1	1	24	1	57.225	160.05	22.3396	2	500	8.8	74.6	-1.68881	-2.32235	-0.833161	1	1	0	1	1	0	1	1	1	0	0	0	0	1	0	1	1	0	0	0	1
0	1	8	2	2.6874	5.3	5.5	#NULL!	#NULL!	1	1	1	#NULL!	#NULL!	2	1	1	25	1	55.325	162	21.081	2	487	9.85	77.3	0.0310717	-0.46718	0.317591	2	1	0	1	1	0	1	0	1	1	1	1	1	1	1	1	1	0	1	1	1
0	1	6	2	-2.2723	0	10	#NULL!	#NULL!	1	1	1	#NULL!	#NULL!	1	1	1	24	1	48.025	158.7	19.0684	2	494	9.15	77	-1.30352	-1.32938	-0.956211	1	1	0	1	0	0	1	0	0	0	0	0	0	0	0	1	0	0	0	0	1
0	1	4	2	1.51498	5.3	5.5	#NULL!	#NULL!	1	1	1	#NULL!	#NULL!	1	1	1	24	1	54.525	153.6	23.1107	2	497	7.3	69.9	-2.55681	-3.22089	-1.22978	2	1	0	1	0	0	1	0	1	0	0	0	0	1	1	1	1	0	0	0	1
0	1	6	1	-4.88761	5.3	5.5	#NULL!	#NULL!	1	1	0	#NULL!	#NULL!	1	1	1	36	1	58.975	163.85	21.9672	2	492	11.325	75.1	0.636077	-2.03754	2.02569	1	1	0	1	0	0	1	0	1	0	0	0	1	1	1	1	1	0	1	0	1
0	1	5	2	0.859901	5.3	5.5	#NULL!	#NULL!	1	0	1	#NULL!	#NULL!	1	1	1	23	1	50.15	157.7	20.1654	2	488	7.475	69.5	-2.29398	-3.26876	-0.842355	2	1	1	1	0	1	1	0	1	0	0	1	0	0	1	1	1	0	0	1	1
0	1	7	2	-3.58547	5.3	5.5	2	#NULL!	1	1	1	#NULL!	#NULL!	1	1	1	30	1	47.4	152.3	20.4352	2	488	9.65	74.1	-0.141669	-1.62383	0.788083	2	1	1	1	0	1	1	0	1	0	0	0	0	0	1	1	1	0	0	0	1
0	1	4	2	0.740344	8	10	2	#NULL!	1	0	1	#NULL!	#NULL!	2	1	1	21	1	57.3	154.3	24.067	2	484	9.125	73	-1.27018	-2.75546	0.0510939	1	1	1	1	0	0	1	0	1	0	0	0	0	1	1	1	1	0	0	0	1
0	1	4	1	3.41654	5.3	5.5	#NULL!	#NULL!	1	0	1	#NULL!	#NULL!	1	1	2	35	1	49.175	163.2	18.4631	1	475	10.175	77.1	-0.232705	-1.05138	0.30965	1	1	1	1	0	1	1	0	1	0	1	0	0	1	1	1	1	0	1	0	1
0	1	3	1	7.14819	5.3	10	#NULL!	#NULL!	1	0	0	#NULL!	#NULL!	1	1	1	16	1	54.675	152	23.6647	2	480	11	75.9	0.444246	-1.58208	1.50065	1	1	1	1	1	1	1	0	1	0	0	0	0	1	0	1	1	0	0	0	1
0	1	5	2	-0.730473	5.3	5.5	#NULL!	#NULL!	1	1	1	#NULL!	#NULL!	1	1	1	34	1	50.275	158.5	20.0121	2	492	8.725	74.5	-1.72022	-2.26891	-0.912204	1	1	1	1	1	1	1	0	1	0	0	0	0	0	1	1	1	0	0	0	1
0	1	6	2	-0.51965	5.3	8	#NULL!	#NULL!	1	1	1	#NULL!	#NULL!	1	1	1	27	1	51.7	154.55	21.6447	2	477	8.475	75.3	-1.89495	-1.77822	-1.48794	1	1	0	1	0	1	1	1	1	0	1	1	0	1	1	1	1	0	1	1	1
0	1	5	2	-3.69552	8	12	#NULL!	#NULL!	1	1	1	#NULL!	#NULL!	1	1	1	25	1	50.5	155.2	20.9656	2	487	8.725	73.7	-0.96871	-1.75546	-0.224092	2	1	0	1	0	1	1	0	1	0	0	1	0	0	1	1	1	0	0	1	1
0	1	10	1	13.6697	8	5.5	#NULL!	#NULL!	1	1	1	#NULL!	#NULL!	1	1	1	35	1	75.4	157.25	30.4923	4	484	9.325	75.6	-0.399297	-1.03938	0.0774037	2	1	1	1	0	1	1	1	1	0	1	0	0	1	1	1	1	1	1	0	1
0	1	5	1	-1.97777	5.3	12	#NULL!	#NULL!	1	1	1	#NULL!	#NULL!	1	1	1	26	1	43.6	152.45	18.7599	2	485	8.65	71.8	-1.02911	-2.41351	0.156856	2	1	0	1	0	1	1	0	1	0	0	1	1	0	1	1	1	0	1	1	1
0	1	6	1	-4.07353	5.3	5.5	#NULL!	#NULL!	1	0	1	#NULL!	#NULL!	1	1	1	23	1	45.825	159.9	17.9228	1	471	8.625	73	-1.70194	-2.60347	-0.636185	1	1	0	1	0	1	1	1	1	0	0	0	0	0	1	1	1	0	0	0	1
0	1	9	2	2.004	5.3	5.5	#NULL!	#NULL!	1	0	0	#NULL!	#NULL!	1	1	2	25	1	43.85	157.1	17.7671	1	484	8.5	73.4	-1.90903	-2.60038	-0.931506	1	1	1	1	0	0	1	1	1	0	1	0	0	1	1	1	1	0	1	0	1
0	1	6	2	-4.83166	5.3	8	2	#NULL!	1	1	1	#NULL!	#NULL!	2	1	1	23	1	54	157	21.9076	2	466	9.45	76.1	-0.184648	-0.636032	0.115713	2	1	1	1	0	0	1	0	1	0	0	0	0	0	0	1	0	0	0	0	1
0	1	8	2	5.78986	8	12	#NULL!	#NULL!	1	0	1	#NULL!	#NULL!	2	1	4	19	1	67.825	151.9	29.3951	3	466	10.25	77	-0.111659	-0.973604	0.41978	1	1	1	1	0	0	1	1	1	0	0	1	1	1	1	1	1	1	1	1	1
0	1	9	1	1.30968	5.3	10	#NULL!	#NULL!	1	0	1	#NULL!	#NULL!	2	1	1	22	1	50.175	152.2	21.66	2	462	11.15	74.2	0.678022	-2.02326	2.07391	1	1	0	1	0	0	1	0	1	0	0	0	0	1	1	1	1	0	0	0	1
0	1	8	1	-1.33649	0	5.5	#NULL!	#NULL!	1	1	1	#NULL!	#NULL!	1	1	1	#NULL!	0	#NULL!	#NULL!	#NULL!	#NULL!	472	7.7	70.1	-1.93821	-2.87958	-0.679563	2	0	0	1	0	1	1	0	1	0	1	1	0	1	1	1	1	0	1	1	1
0	1	10	2	2.09259	8	10	1	#NULL!	1	1	1	#NULL!	#NULL!	1	1	2	31	1	64.975	169.75	22.549	2	469	10.9	79	0.945182	0.376045	1.0646	2	1	0	1	0	0	0	0	1	0	1	0	1	0	0	1	0	0	1	0	0
0	1	7	2	-3.29927	0	10	2	#NULL!	1	1	1	#NULL!	#NULL!	2	1	1	20	1	41.7	148.95	18.7956	2	459	8.15	72.9	-2.14072	-2.49827	-1.31163	1	1	1	1	0	0	1	0	0	0	0	0	0	0	0	1	0	0	0	0	1
0	1	6	1	-1.50723	5.3	5.5	#NULL!	#NULL!	1	0	1	#NULL!	#NULL!	1	1	1	26	1	42.875	143	20.9668	2	469	8.8	72	-0.790194	-2.1582	0.294068	2	1	1	1	0	0	1	1	1	0	0	0	0	0	0	1	0	0	0	0	1
0	1	5	1	8.07665	8	8	#NULL!	#NULL!	1	1	0	#NULL!	#NULL!	1	2	3	#NULL!	0	#NULL!	#NULL!	#NULL!	#NULL!	456	9.45	72.2	-0.125566	-1.93148	1.01422	2	1	1	1	0	1	1	0	1	0	0	0	0	1	0	1	1	1	0	0	1
0	1	9	2	-4.36779	8	8	1	#NULL!	1	0	1	#NULL!	#NULL!	1	1	1	37	1	47.725	155.9	19.636	2	445	8.225	69.2	-1.20948	-2.90029	0.307224	2	1	0	1	1	1	1	0	1	0	1	0	0	1	1	1	1	0	1	0	1
0	1	6	1	5.20687	5.3	8	#NULL!	#NULL!	1	1	0	#NULL!	#NULL!	1	1	1	#NULL!	0	#NULL!	#NULL!	#NULL!	#NULL!	444	9.1	72	-1.05519	-2.67029	0.309161	1	0	0	1	0	0	1	0	1	0	1	1	0	1	1	1	1	1	1	1	1
0	1	4	2	-0.787291	8	8	2	#NULL!	1	1	1	#NULL!	#NULL!	1	1	1	22	1	47.35	149.5	#NULL!	#NULL!	444	8.9	74.5	-1.25619	-1.67351	-0.667103	1	1	1	1	0	0	1	0	1	0	0	0	1	1	1	1	1	0	1	0	1
0	1	6	2	-1.7072	5.3	10	#NULL!	#NULL!	1	1	1	#NULL!	#NULL!	1	2	1	22	1	55.475	156	22.7954	2	442	6.625	68.85	-3.05277	-2.99423	-2.04162	2	1	1	1	0	0	0	0	0	0	0	0	0	0	0	1	0	0	0	0	0
0	1	4	2	0.528569	8	8	#NULL!	#NULL!	1	1	1	#NULL!	#NULL!	1	1	1	22	1	66.95	168.2	23.6646	2	458	8.575	73.7	-0.93987	-1.40866	-0.41844	2	1	0	1	0	0	1	0	1	0	0	0	1	0	0	1	0	0	1	0	1
0	1	8	2	6.49983	5.3	5.5	#NULL!	#NULL!	1	0	1	#NULL!	#NULL!	2	1	2	27	1	55.125	157.5	22.2222	2	453	8.775	71.1	-1.43894	-3.13768	0.14519	1	1	0	1	0	1	1	1	1	0	1	0	1	1	1	1	1	1	1	0	1
0	1	5	2	5.40816	10	12	#NULL!	#NULL!	1	1	1	#NULL!	#NULL!	1	1	1	26	1	48.725	156	20.0218	2	453	8.475	73.3	-1.75275	-2.266	-0.939458	1	1	0	1	0	1	1	0	1	0	0	1	1	1	1	1	1	0	1	1	1
0	1	4	2	3.46266	8	8	#NULL!	#NULL!	1	1	1	#NULL!	#NULL!	1	1	1	23	1	52.9	159.6	20.7678	2	446	9.825	75	0.24963	-0.780192	0.780905	2	1	0	1	0	1	1	0	1	0	1	0	0	0	0	1	0	0	1	0	1
0	1	8	2	-4.3699	0	5.5	2	#NULL!	1	1	0	#NULL!	#NULL!	2	1	1	37	1	53.1	155.25	22.0309	2	437	8.5	72.4	-1.62839	-2.4218	-0.640029	1	1	0	1	0	0	0	0	0	0	0	0	0	0	0	1	0	0	0	0	0
0	1	6	2	3.1388	5.3	10	#NULL!	#NULL!	1	0	1	#NULL!	#NULL!	1	2	1	33	1	46.55	154.5	19.5013	2	434	9.275	75.5	-0.14596	-0.43617	0.0398208	2	1	0	1	0	0	0	0	0	0	0	0	1	1	0	1	1	0	1	0	0
0	1	5	2	-2.75132	5.3	5.5	1	#NULL!	1	0	1	#NULL!	#NULL!	2	1	1	24	1	49.175	154.8	20.5212	2	435	8.65	71.2	-1.45801	-2.878	-0.0597907	1	1	0	1	0	0	1	1	1	0	0	0	1	0	1	1	1	0	1	0	1
0	1	6	2	1.18065	5.3	12	#NULL!	#NULL!	1	1	1	#NULL!	#NULL!	1	1	1	23	1	58.9	160.1	22.9791	2	446	10.6	79.1	0.317578	0.131731	0.363086	1	1	0	1	0	1	1	0	1	0	1	0	0	0	1	1	1	0	1	0	1
0	1	5	1	-3.56428	5.3	5.5	#NULL!	#NULL!	1	1	1	#NULL!	#NULL!	2	1	1	36	1	56.85	153.9	24.0023	2	439	11.65	#NULL!	1.2249	#NULL!	#NULL!	1	1	0	1	0	0	1	0	1	0	0	0	0	0	1	1	1	0	0	0	1
0	1	5	2	3.57321	12	10	#NULL!	#NULL!	1	1	1	#NULL!	#NULL!	1	1	1	28	1	50.9	154.5	21.3236	2	440	10.95	76.5	0.651923	-0.820986	1.30849	1	1	1	1	0	0	1	0	1	0	0	0	0	1	0	1	1	0	0	0	1
0	1	3	2	-4.25181	10	10	#NULL!	#NULL!	1	1	1	#NULL!	#NULL!	1	1	1	21	1	51.625	160	20.166	2	444	9.575	75.2	-0.594244	-1.39441	0.0393099	1	1	0	1	0	1	1	0	1	0	0	0	0	1	1	1	1	0	0	0	1
0	1	3	2	2.25968	5.3	12	#NULL!	#NULL!	1	1	1	#NULL!	#NULL!	1	1	1	17	1	54.725	151.35	23.8903	2	442	10.95	75.1	1.13719	-0.690807	1.90748	2	1	0	1	0	0	1	0	1	0	0	0	0	0	0	1	0	0	0	0	1
0	1	8	1	-3.45212	5.3	10	1	#NULL!	1	0	0	#NULL!	#NULL!	2	1	1	26	1	57.2	157.2	23.1468	2	427	7.225	68.2	-2.19988	-3.05833	-0.836786	2	1	0	1	0	0	0	0	0	0	0	0	0	0	0	1	0	0	0	0	0
0	1	9	1	1.95571	5.3	12	#NULL!	#NULL!	1	1	1	#NULL!	#NULL!	1	1	1	35	1	46.525	155.45	19.2533	2	435	7.425	68.9	-2.0166	-2.89378	-0.741009	2	1	1	1	0	1	0	0	1	0	0	0	0	1	0	1	1	0	0	0	0
0	1	4	2	10.1249	5.3	5.5	#NULL!	#NULL!	1	1	1	#NULL!	#NULL!	1	1	1	21	1	46.4	158.6	18.4464	1	439	10.475	76.9	0.253861	-0.647126	0.699408	1	1	0	1	0	1	1	0	1	0	0	0	0	1	0	1	1	0	0	0	1
0	1	4	2	-2.6132	10	10	1	#NULL!	1	1	1	#NULL!	#NULL!	1	1	1	23	1	63.85	153.85	26.9753	3	437	8.825	73.2	-0.572898	-1.32731	0.0247434	2	1	0	1	0	0	1	0	1	0	0	0	0	1	1	1	1	0	0	0	1
0	1	3	2	-3.21937	8	12	#NULL!	#NULL!	1	1	1	#NULL!	#NULL!	2	1	1	19	1	54.55	162.5	20.658	2	423	10.1	77.5	0.0244869	-0.176085	0.131175	1	1	1	1	0	0	1	0	1	0	1	0	0	0	1	1	1	0	1	0	1
0	1	3	1	4.24909	10	12	#NULL!	#NULL!	1	1	0	#NULL!	#NULL!	1	1	1	20	1	45.45	157.1	18.4154	1	430	8.875	73.6	-1.19453	-1.84817	-0.455494	1	1	0	1	0	1	1	0	1	0	0	0	1	0	1	1	1	0	1	0	1
0	1	5	2	2.52953	10	12	1	#NULL!	1	0	1	#NULL!	#NULL!	1	1	1	24	1	55.625	159.7	21.8102	2	419	7.575	69.9	-2.55374	-3.19998	-1.27972	1	1	1	1	0	0	1	0	1	0	0	0	0	0	0	1	0	0	0	0	1
0	1	6	1	3.0766	5.3	5.5	#NULL!	#NULL!	1	1	1	#NULL!	#NULL!	1	1	1	21	1	57.625	162.9	21.7154	2	417	10.525	73.4	0.439933	-1.75244	1.62388	1	1	1	1	0	0	1	0	1	0	0	0	1	0	1	1	1	0	1	0	1
0	1	3	1	2.81712	8	5.5	2	#NULL!	1	1	0	#NULL!	#NULL!	1	1	1	20	1	55.375	152.1	23.9362	2	413	10.3	75.1	0.268984	-1.00469	0.93178	1	1	1	1	0	0	1	0	1	0	0	0	0	0	0	1	0	0	0	0	1
0	1	3	1	5.82771	10	10	#NULL!	#NULL!	1	1	1	#NULL!	#NULL!	1	1	1	27	1	46.8	156.7	19.0593	2	426	9	73.3	-0.343312	-1.14647	0.216958	2	1	1	1	0	1	1	0	1	0	1	0	0	0	0	1	0	0	1	0	1
0	1	3	2	3.95158	5.3	5.5	#NULL!	#NULL!	1	1	1	#NULL!	#NULL!	1	1	1	21	1	44.35	148.9	20.0034	2	415	8.85	71.9	-1.12451	-2.33538	0.00314927	1	1	0	1	0	1	1	0	1	0	0	0	0	1	0	1	1	0	0	0	1
0	1	7	2	2.17445	5.3	10	#NULL!	#NULL!	1	1	1	#NULL!	#NULL!	1	1	1	19	1	57.325	157.1	23.2269	2	424	10.4	77.2	0.284916	-0.312097	0.546779	1	1	0	1	0	1	1	1	1	0	1	0	0	1	0	1	1	1	1	0	1
0	1	5	2	9.85147	8	8	#NULL!	#NULL!	1	1	1	#NULL!	#NULL!	2	2	2	25	1	82.575	154.7	34.5039	4	409	6.825	65	-2.57379	-4.04402	-0.40698	2	1	0	1	0	0	1	0	1	0	0	0	1	1	1	1	1	0	1	0	1
0	1	4	2	7.96226	5.3	5.5	#NULL!	#NULL!	1	1	1	#NULL!	#NULL!	2	1	1	22	1	50.9	149.2	22.8655	2	406	10.775	81.1	0.728294	1.55309	0.135489	1	1	0	1	0	1	1	1	1	0	1	0	1	1	1	1	1	1	1	0	1
0	1	3	2	-0.757808	8	8	#NULL!	#NULL!	1	1	1	#NULL!	#NULL!	2	1	1	24	1	56.475	159.55	22.1852	2	409	15.175	78	3.96094	0.23779	4.85318	1	1	1	1	0	0	1	1	1	0	1	0	0	1	1	1	1	0	1	0	1
0	1	5	2	4.69158	12	12	#NULL!	#NULL!	1	1	1	#NULL!	#NULL!	1	1	1	22	1	52.2	163.7	19.4793	2	418	9.525	74.1	0.168423	-0.739701	0.647075	2	1	1	1	0	0	0	0	1	0	0	0	0	1	0	1	1	0	0	0	0
0	1	13	1	3.32202	5.3	8	#NULL!	#NULL!	1	1	0	#NULL!	#NULL!	1	1	2	22	1	63.025	160.1	24.5884	2	417	10.35	77.9	0.840942	0.698393	0.73379	2	1	1	1	0	0	1	0	1	0	0	0	0	0	1	1	1	0	0	0	1
0	1	6	2	-0.874632	5.3	5.5	1	#NULL!	1	0	0	#NULL!	#NULL!	1	2	1	#NULL!	0	#NULL!	#NULL!	#NULL!	#NULL!	398	9.325	70.4	0.121531	-1.86342	1.32689	2	1	1	1	0	0	0	0	1	0	0	0	0	1	1	1	1	0	0	0	0
0	1	3	1	-0.330063	5.3	8	#NULL!	#NULL!	1	1	1	#NULL!	#NULL!	1	2	1	22	1	40.95	158	16.4036	1	415	6.925	68.1	-2.48775	-2.95071	-1.28931	2	1	0	1	0	0	1	0	1	0	0	0	1	0	1	1	1	0	1	0	1
0	1	11	1	-0.0188727	5.3	5.5	#NULL!	#NULL!	1	1	0	#NULL!	#NULL!	1	1	2	29	1	58.575	158.5	23.316	2	414	9.025	71.5	-0.245931	-1.66093	0.695898	2	1	0	1	0	1	1	0	1	0	1	0	1	1	1	1	1	0	1	0	1
0	1	6	2	-3.37346	0	5.5	#NULL!	#NULL!	1	0	0	#NULL!	#NULL!	2	1	1	30	1	45.95	147.85	21.0205	2	403	10.05	73.9	0.111158	-1.35072	0.953498	1	1	0	1	0	0	1	1	1	0	1	0	1	0	1	1	1	0	1	0	1
0	1	3	2	3.90332	5.3	5.5	#NULL!	#NULL!	1	1	0	#NULL!	#NULL!	1	1	1	21	1	53.65	150.35	23.7336	2	400	10.7	74.5	1.20871	-0.335538	1.79403	2	1	0	1	0	0	1	0	1	0	0	0	1	0	0	1	0	0	1	0	1
0	1	7	2	3.76624	8	8	#NULL!	#NULL!	1	1	1	#NULL!	#NULL!	1	2	4	18	1	55.8	152.5	23.9936	2	408	8.025	72.1	-1.18187	-1.35507	-0.759578	2	1	1	1	0	0	1	0	1	0	0	0	0	1	1	1	1	0	0	0	1
0	1	15	2	3.66943	5.3	8	#NULL!	#NULL!	1	1	1	#NULL!	#NULL!	1	1	1	32	1	57.2	159	22.6257	2	407	9.375	72.2	-0.549161	-2.10379	0.605954	1	1	0	1	1	0	0	0	0	0	0	0	0	0	1	1	1	1	0	0	1
0	1	4	2	-0.787291	5.3	5.5	#NULL!	#NULL!	1	1	1	#NULL!	#NULL!	1	1	1	35	1	59.05	147.65	27.0865	3	408	8.375	70.4	-1.57844	-2.85302	-0.199369	1	1	0	1	0	0	0	0	0	0	0	0	0	0	1	1	1	0	0	0	0
0	1	11	1	2.86823	5.3	5.5	#NULL!	#NULL!	1	1	1	#NULL!	#NULL!	1	1	1	33	1	59.75	149.8	26.6265	3	390	8.425	70.2	-0.659007	-1.83077	0.291878	2	1	1	1	0	0	1	0	0	0	0	0	0	1	0	1	1	0	0	0	1
0	1	6	2	-0.0210611	5.3	5.5	1	#NULL!	0	0	0	#NULL!	#NULL!	1	1	1	29	1	48.325	155.5	19.9853	2	387	8.15	71.4	-0.915103	-1.33068	-0.398719	2	1	1	1	0	0	1	0	1	1	1	0	0	0	1	1	1	0	1	0	1
0	1	7	1	-5.05572	5.3	5.5	#NULL!	#NULL!	1	1	1	#NULL!	#NULL!	1	1	1	27	1	47.925	151	21.0188	2	407	8.375	73.7	-1.57202	-1.49025	-1.20098	1	1	0	1	0	0	1	0	1	0	0	0	0	0	1	1	1	0	0	0	1
0	1	6	1	6.88828	5.3	8	#NULL!	#NULL!	1	1	1	#NULL!	#NULL!	1	1	1	38	1	53.975	158.95	21.3635	2	406	8.375	72.4	-1.56549	-2.00829	-0.823204	1	1	1	1	0	0	1	0	1	0	0	0	0	1	0	1	1	0	0	0	1
0	1	2	1	-0.892973	10	10	#NULL!	#NULL!	1	1	0	#NULL!	#NULL!	1	2	4	19	1	49.275	160.4	19.1522	2	402	7.2	68.8	-2.90112	-3.4295	-1.5415	1	1	1	1	0	0	0	0	1	0	0	0	1	0	1	1	1	0	1	0	0
0	1	4	2	-1.22373	5.3	10	1	#NULL!	1	0	1	#NULL!	#NULL!	1	1	1	19	1	42.175	140.5	21.365	2	385	5.85	65.4	-4.42969	-4.61361	-2.91284	1	1	0	1	0	0	0	0	0	0	0	0	0	1	0	1	1	0	0	0	0
0	1	5	2	4.05584	10	5.5	#NULL!	#NULL!	1	1	1	#NULL!	#NULL!	1	1	2	23	1	58.925	162.2	22.3974	2	401	11.35	76	1.66413	0.218448	2.09558	2	1	1	1	0	0	1	0	1	0	1	0	0	0	0	1	0	0	1	0	1
0	1	4	2	0.136312	10	8	#NULL!	#NULL!	1	1	0	#NULL!	#NULL!	1	1	1	25	1	43.525	150.6	19.1906	2	384	5.925	65.9	-4.33371	-4.39372	-2.95602	1	1	1	1	0	0	0	0	1	0	0	0	0	1	1	1	1	0	0	0	0
0	1	8	2	-4.08221	8	5.5	#NULL!	#NULL!	1	1	1	#NULL!	#NULL!	1	1	1	36	1	55.6	157.55	22.3995	2	399	8.8	72.8	-0.35805	-0.966039	0.0924401	2	1	0	1	0	0	1	0	0	0	0	0	0	1	0	1	1	0	0	0	1
0	1	3	1	3.89539	10	10	#NULL!	#NULL!	1	1	0	#NULL!	#NULL!	1	1	1	22	1	51	157.3	20.6116	2	389	9.45	70.7	0.286855	-1.62625	1.39	2	1	0	1	0	0	1	0	1	0	0	0	0	1	0	1	1	1	0	0	1
0	1	5	2	0.697894	12	10	#NULL!	#NULL!	1	1	1	#NULL!	#NULL!	2	1	1	23	1	50.525	159	19.9854	2	383	9.325	74.1	-0.43601	-0.971051	0.00880486	1	1	0	1	0	0	1	0	1	0	0	0	0	0	0	1	0	0	0	0	1
0	1	7	2	-2.74327	5.3	5.5	#NULL!	#NULL!	1	0	1	#NULL!	#NULL!	1	1	1	36	1	47.75	158.85	18.9234	2	380	10.6	75.8	0.757971	-0.216932	1.09534	1	1	1	1	0	0	1	0	1	0	0	0	1	0	1	1	1	0	1	0	1
0	1	4	2	2.99121	5.3	5.5	#NULL!	#NULL!	1	0	1	#NULL!	#NULL!	2	1	1	24	1	46.625	152.8	19.9697	2	378	10.475	74.5	0.663099	-0.72742	1.28051	1	1	1	1	0	0	1	1	1	0	1	0	1	1	1	1	1	1	1	0	1
0	1	5	2	0.545691	12	8	1	#NULL!	1	1	0	#NULL!	#NULL!	2	1	2	30	1	50.975	159	20.1634	2	374	7.05	69.5	-2.0526	-1.87767	-1.51386	2	1	1	1	0	0	0	0	0	0	0	0	0	0	0	1	0	0	0	0	0
0	1	5	1	-0.118851	5.3	5.5	#NULL!	#NULL!	1	1	1	#NULL!	#NULL!	2	1	1	25	1	61.475	149.05	27.6716	3	373	8.3	71	-0.670012	-1.28441	-0.088387	2	1	0	1	0	1	1	0	1	0	0	0	0	1	1	1	1	0	0	0	1
0	1	3	1	-3.3086	5.3	10	#NULL!	#NULL!	1	1	1	#NULL!	#NULL!	1	1	1	19	1	49.925	154.9	20.8073	2	379	9.75	70.8	0.60314	-1.44779	1.69122	2	1	0	1	0	0	1	0	1	0	0	0	0	0	0	1	0	0	0	0	1
0	1	6	1	-1.70253	5.3	5.5	#NULL!	#NULL!	1	1	1	#NULL!	#NULL!	1	1	1	25	1	52.875	160.9	20.4239	2	375	8.075	68.8	-1.68752	-3.06358	-0.112681	1	1	1	1	0	0	1	0	1	0	0	0	1	1	1	1	1	0	1	0	1
0	1	4	2	6.21728	10	12	#NULL!	#NULL!	1	0	0	#NULL!	#NULL!	1	1	1	30	1	55.775	155.85	22.9629	2	372	8.65	69.2	-0.32253	-1.96537	0.851063	2	1	1	1	0	1	1	1	1	0	0	0	0	0	0	1	0	0	0	0	1
0	1	3	2	-0.854711	10	8	#NULL!	#NULL!	1	1	1	#NULL!	#NULL!	1	1	1	20	1	55.125	159.85	21.5736	2	381	9.475	73.2	-0.276615	-1.31505	0.446523	1	1	1	1	0	0	1	0	1	0	0	0	0	0	0	1	0	0	0	0	1
0	1	4	2	-3.82019	5.3	10	2	#NULL!	1	1	1	#NULL!	#NULL!	1	1	2	32	1	53.45	160	20.8789	2	370	9.9	73.7	0.202175	-0.936952	0.830171	1	1	0	1	0	0	1	0	1	0	0	0	0	0	0	1	0	0	0	0	1
0	1	5	2	1.43865	5.3	10	#NULL!	#NULL!	1	0	1	#NULL!	#NULL!	2	1	1	30	1	60.575	150.6	26.7081	3	369	8.45	70.2	-1.23474	-2.39054	-0.0258621	1	1	1	1	0	0	1	0	1	0	1	0	0	1	1	1	1	1	1	0	1
0	1	6	2	-3.56662	8	10	#NULL!	#NULL!	1	0	1	#NULL!	#NULL!	2	1	1	29	1	70.325	161.65	26.9128	3	368	10.05	72.7	0.354411	-1.32551	1.28112	1	1	0	1	0	0	1	0	1	0	0	0	0	1	1	1	1	0	0	0	1
0	1	3	2	-5.6434	10	12	2	#NULL!	1	1	1	#NULL!	#NULL!	2	1	1	23	1	43.45	150.3	19.2341	2	368	7.425	68.9	-1.56926	-2.02566	-0.741009	2	1	1	1	0	0	1	0	1	0	0	0	0	0	0	1	0	0	0	0	1
0	1	8	2	-2.3327	5.3	5.5	2	#NULL!	1	0	0	#NULL!	#NULL!	2	1	2	30	1	39.45	144.9	18.7893	2	367	7.6	66.3	-1.36541	-3.01967	0.328798	2	1	0	1	0	0	1	0	1	0	0	0	1	0	0	1	0	1	1	0	1
0	1	7	2	5.66375	5.3	8	#NULL!	#NULL!	1	1	0	#NULL!	#NULL!	1	1	1	30	1	58.325	158.45	23.2311	2	379	9.95	73.2	0.184474	-1.28515	1.02518	1	1	0	1	0	0	1	0	1	0	0	0	0	1	1	1	1	0	0	0	1
0	1	8	2	-4.91477	0	8	3	#NULL!	1	0	1	#NULL!	#NULL!	1	1	1	33	1	66.575	159.3	26.2349	3	362	8.75	72.1	-0.868058	-1.48497	-0.194995	1	1	1	1	0	0	1	0	0	0	0	0	0	0	0	1	0	0	0	0	1
0	1	7	2	-0.757812	5.3	5.5	#NULL!	#NULL!	1	0	1	#NULL!	#NULL!	1	1	1	24	1	59.85	160.1	23.3497	2	355	7.6	67.4	-1.28153	-2.42513	-0.0228385	2	1	0	1	0	1	1	0	1	0	1	0	1	1	1	1	1	0	1	0	1
0	1	4	2	0.291739	5.3	5.5	#NULL!	#NULL!	1	0	1	#NULL!	#NULL!	2	2	3	34	1	51.6	158.85	20.4492	2	360	9.175	71.1	0.239006	-1.05379	0.974966	2	1	1	1	0	0	0	1	1	0	0	1	0	1	0	1	1	0	0	1	1
0	1	4	2	-0.350933	5.3	8	#NULL!	#NULL!	1	1	1	#NULL!	#NULL!	1	1	1	27	1	52.35	152.95	22.3778	2	363	8.05	69	-0.855986	-1.91533	0.12922	2	1	0	1	0	0	0	0	0	0	0	0	1	1	1	1	1	0	1	0	0
0	1	8	2	5.03008	8	5.5	#NULL!	#NULL!	1	1	1	#NULL!	#NULL!	1	1	2	27	1	40.275	146.3	18.8168	2	360	5.975	63.9	-3.35514	-3.86036	-1.49796	2	1	0	1	1	0	1	1	1	0	1	1	1	0	1	1	1	0	1	1	1
0	1	7	1	2.65038	5.3	10	#NULL!	#NULL!	1	1	0	#NULL!	#NULL!	1	1	1	23	1	54.35	162.5	20.5822	2	355	8.1	69.5	-0.749104	-1.60382	0.0546418	2	1	0	1	0	0	1	1	1	0	0	0	0	0	1	1	1	0	0	0	1
0	1	4	1	5.56992	5.3	10	#NULL!	#NULL!	1	1	0	#NULL!	#NULL!	1	1	1	23	1	51.2	159.2	20.2015	2	366	8.25	72.9	-1.43069	-1.21035	-1.15881	1	1	1	1	0	1	1	1	1	0	0	0	0	1	0	1	1	0	0	0	1
0	1	8	2	8.73602	8	12	#NULL!	#NULL!	1	1	1	#NULL!	#NULL!	1	1	1	31	1	59.925	146.2	28.0358	3	349	7.575	69.9	-2.08046	-2.21538	-1.27972	1	1	1	1	0	0	1	0	1	0	0	1	0	1	0	1	1	1	0	1	1
0	1	9	2	-2.74538	0	5.5	#NULL!	#NULL!	1	0	0	#NULL!	#NULL!	1	1	1	35	1	54.4	157.9	21.819	2	364	7.4	67.5	-2.3984	-3.45302	-0.73051	1	1	0	1	0	0	1	0	1	0	0	0	0	0	1	1	1	0	0	0	1
0	1	4	2	1.29663	5.3	5.5	#NULL!	#NULL!	1	1	1	#NULL!	#NULL!	1	1	1	22	1	47.6	164.1	17.6762	1	360	8.475	71.7	-1.144	-1.62274	-0.464194	1	1	1	1	0	0	1	0	1	0	0	0	0	0	1	1	1	1	0	0	1
0	1	5	1	-2.21531	5.3	12	#NULL!	#NULL!	1	1	1	#NULL!	#NULL!	1	1	1	25	1	52.2	157	21.1773	2	355	9.2	72.1	0.29512	-0.586963	0.751479	2	1	1	1	0	0	1	0	1	0	0	0	0	1	0	1	1	0	0	0	1
0	1	4	2	3.23039	5.3	5.5	#NULL!	#NULL!	1	1	1	#NULL!	#NULL!	1	1	1	21	1	56.125	152.9	24.0072	2	356	8.1	69	-1.52564	-2.70363	-0.142905	1	1	0	1	0	0	0	0	1	0	0	0	1	1	0	1	1	0	1	0	0
0	1	5	2	-0.592018	10	8	#NULL!	#NULL!	1	1	1	#NULL!	#NULL!	1	1	1	25	1	40.975	153.7	17.3449	1	346	7.35	68	-2.33022	-2.97844	-0.996033	1	1	0	1	0	0	1	0	1	0	0	0	0	0	1	1	1	0	0	0	1
0	1	4	2	8.41936	5.3	8	#NULL!	#NULL!	1	1	1	#NULL!	#NULL!	1	1	1	20	1	52.725	155.9	21.6932	2	355	10.175	74.8	0.563005	-0.231298	0.864309	1	1	1	1	0	1	1	0	1	0	1	1	1	1	1	1	1	1	1	1	1
0	1	5	#NULL!	2.84261	8	8	#NULL!	#NULL!	1	0	0	#NULL!	#NULL!	1	1	1	22	1	52.4	161.25	20.1526	2	351	8.6	69.9	-0.226987	-1.38754	0.596629	2	1	1	1	0	0	1	0	1	0	1	1	1	1	1	1	1	0	1	1	1
0	1	3	2	0.0884138	0	5.5	#NULL!	#NULL!	1	1	1	#NULL!	#NULL!	1	1	1	19	1	38.8	141.6	19.3511	2	344	7.25	69.7	-1.6005	-1.35994	-1.25021	2	1	0	1	0	0	1	0	1	0	0	0	0	0	0	1	0	0	0	0	1
0	1	4	2	1.29545	8	10	#NULL!	#NULL!	1	1	1	#NULL!	#NULL!	1	1	1	23	1	57.575	158	23.0632	2	337	8.375	68.9	-1.08256	-2.45503	0.296226	1	1	1	1	0	1	1	0	1	0	0	0	0	1	1	1	1	0	0	0	1
0	1	4	1	2.71867	5.3	12	#NULL!	#NULL!	1	1	1	#NULL!	#NULL!	1	1	2	22	1	59.425	154.45	24.9111	2	347	8.575	66	-0.222944	-2.86095	1.70288	2	1	0	1	0	0	1	0	1	0	0	0	1	0	0	1	0	0	1	0	1
0	1	8	2	-1.36517	5.3	10	1	#NULL!	1	0	1	#NULL!	#NULL!	1	1	1	38	1	49.825	162.15	18.9502	2	349	7.05	73.2	-1.87454	-0.0613465	-2.5706	2	1	0	1	0	0	1	0	1	0	0	0	0	1	1	1	1	0	0	0	1
0	1	6	2	-3.82441	15	8	#NULL!	#NULL!	1	0	0	#NULL!	#NULL!	2	1	1	28	1	68.925	164	25.6265	3	336	8.15	69.2	-0.563324	-1.43479	0.207208	2	1	1	1	0	0	1	0	1	0	0	0	0	0	1	1	1	0	0	0	1
0	1	4	2	3.89256	12	10	#NULL!	#NULL!	1	0	1	#NULL!	#NULL!	1	1	1	25	1	58.575	160.55	22.7244	2	348	10.45	73.1	1.36167	-0.08459	1.85864	2	1	0	1	0	1	1	0	1	0	0	0	0	1	0	1	1	0	0	0	1
0	1	7	2	-1.47103	8	10	#NULL!	#NULL!	1	1	1	#NULL!	#NULL!	1	1	1	20	1	55.4	156.1	22.7355	2	343	8.1	70.3	-1.43053	-1.95082	-0.576874	1	1	0	1	0	0	1	0	1	0	0	0	1	1	1	1	1	0	1	0	1
0	1	6	2	-3.27531	5.3	5.5	2	#NULL!	1	0	1	#NULL!	#NULL!	2	1	1	27	1	49.375	156.4	20.1852	2	335	8.375	69.25	-1.06737	-2.27355	0.178915	1	1	1	1	0	0	0	0	0	0	0	0	0	0	0	1	0	0	0	0	0
0	1	7	2	-3.48269	12	10	1	#NULL!	1	1	1	#NULL!	#NULL!	1	1	1	33	1	70.825	163.35	26.5429	3	326	8.85	72.2	-0.495201	-0.854686	-0.0866965	1	1	1	0	0	0	0	0	0	0	0	0	0	0	0	0	0	0	0	0	0
0	1	5	1	2.10315	5.3	10	#NULL!	#NULL!	1	1	0	#NULL!	#NULL!	1	1	1	29	1	51.325	153.05	21.911	2	340	7.7	68	-1.06463	-1.97046	-0.0638919	2	1	0	1	0	1	1	0	1	0	0	0	0	1	0	1	1	0	0	0	1
0	1	9	2	-5.04367	5.3	5.5	#NULL!	#NULL!	1	1	1	#NULL!	#NULL!	1	1	1	29	1	73.75	164.4	27.2872	3	329	8.05	71.7	-1.38083	-1.12122	-1.10198	1	1	1	1	0	0	1	0	1	0	0	0	0	0	1	1	1	0	0	0	1
0	1	7	2	0.0468573	5.3	5.5	#NULL!	#NULL!	1	1	0	#NULL!	#NULL!	1	1	1	33	1	45.775	151.8	19.8648	2	338	8.225	72.4	-1.25425	-0.971506	-1.04796	1	1	0	1	0	0	1	0	1	0	0	0	0	1	1	1	1	0	0	0	1
0	1	5	1	2.19585	5.3	8	2	#NULL!	1	1	1	#NULL!	#NULL!	2	1	1	25	1	51.45	154.5	21.554	2	326	9.5	70.5	0.154048	-1.58851	1.27543	1	1	1	1	0	0	1	0	1	0	1	0	0	0	0	1	0	0	1	0	1
0	1	4	2	-3.32609	5.3	5.5	#NULL!	#NULL!	1	0	1	#NULL!	#NULL!	2	1	1	23	1	47.875	152.9	20.4783	2	325	8.775	71.2	-0.565103	-1.26976	0.114128	1	1	0	1	0	0	0	0	1	0	0	0	1	1	0	1	1	0	1	0	0
0	1	7	2	5.45951	10	8	#NULL!	#NULL!	1	1	1	#NULL!	#NULL!	2	1	1	30	1	59.6	157	24.1795	2	325	8.5	69.1	-0.136996	-1.30229	0.691359	2	1	0	1	0	0	1	1	1	0	0	1	0	1	1	1	1	1	0	1	1
0	1	6	2	-1.31128	8	12	#NULL!	#NULL!	1	0	1	#NULL!	#NULL!	2	1	1	26	1	63.95	158	25.6169	3	326	10	71.3	1.16821	-0.43997	1.82963	2	1	1	1	0	1	1	1	1	0	0	0	0	1	0	1	1	0	0	0	1
0	1	4	1	-4.13166	5.3	5.5	#NULL!	#NULL!	1	0	1	#NULL!	#NULL!	2	1	1	23	1	59.2	157.55	23.8498	2	324	7.675	66	-0.973988	-2.52512	0.533426	2	1	1	1	0	0	1	0	0	0	0	0	0	0	0	1	0	0	0	0	1
0	1	3	1	-0.802121	5.3	5.5	#NULL!	#NULL!	1	1	1	#NULL!	#NULL!	1	1	2	24	1	48.025	150.9	#NULL!	#NULL!	323	7.45	67.2	-1.21549	-2.03045	-0.179657	2	1	1	1	0	1	1	0	1	0	0	1	1	0	1	1	1	0	1	1	1
0	1	7	2	3.80991	10	12	#NULL!	#NULL!	1	0	0	#NULL!	#NULL!	1	1	1	35	1	71.025	161.4	27.2649	3	323	9.375	71.1	0.0561653	-1.2789	0.935049	1	1	1	1	0	0	1	0	1	0	0	0	0	1	0	1	1	0	0	0	1
0	1	9	2	-4.07105	5.3	8	#NULL!	#NULL!	1	1	1	#NULL!	#NULL!	1	2	1	24	1	57.275	155.1	23.809	2	333	10.4	77	1.42871	1.70937	0.97199	2	1	0	1	0	1	1	0	1	0	0	0	1	1	1	1	1	1	1	0	1
0	1	10	1	2.42144	5.3	10	#NULL!	#NULL!	1	1	1	#NULL!	#NULL!	1	1	1	25	1	38.625	147.4	17.7776	1	329	9.5	67.9	0.130459	-2.7583	2.11006	1	1	1	1	0	0	0	0	0	0	0	0	0	0	0	1	0	1	0	0	0
0	1	4	1	9.27794	12	12	#NULL!	#NULL!	1	1	0	#NULL!	#NULL!	1	2	1	16	1	46.325	149.3	20.7824	2	329	9.6	72.1	0.820349	-0.170614	1.20619	2	1	0	1	0	0	0	0	0	0	0	0	0	1	1	1	1	0	0	0	0
0	1	8	2	2.61327	5.3	5.5	#NULL!	#NULL!	1	1	1	#NULL!	#NULL!	1	1	1	39	1	63.375	159.5	24.9113	2	318	7.7	68.5	-1.69775	-2.32143	-0.593766	1	1	1	1	0	0	0	0	0	0	0	0	0	1	1	1	1	0	0	0	0
0	1	5	1	0.438955	5.3	5.5	#NULL!	#NULL!	1	1	0	#NULL!	#NULL!	1	1	1	27	1	51.4	154.8	21.4497	2	328	7.5	68.9	-1.19686	-1.42959	-0.627687	2	1	0	1	0	0	0	0	0	0	0	0	0	0	1	1	1	0	0	0	0
0	1	7	2	-0.634665	5.3	5.5	#NULL!	#NULL!	1	1	0	#NULL!	#NULL!	1	1	1	35	1	55.15	162.85	20.7955	2	329	7.625	69.1	-1.0659	-1.36539	-0.501181	2	1	1	1	0	0	1	0	1	1	1	0	0	1	1	1	1	0	1	0	1
0	1	6	2	1.3499	5.3	8	#NULL!	#NULL!	1	1	0	#NULL!	#NULL!	1	1	2	31	1	46.925	155.5	19.4063	2	324	8.825	67.9	-0.505325	-2.6792	1.25639	1	1	0	1	0	0	1	0	1	0	0	0	0	0	0	1	0	0	0	0	1
0	1	4	2	2.54377	12	12	#NULL!	#NULL!	1	1	0	#NULL!	#NULL!	1	1	1	20	1	55.1	160.5	21.3895	2	322	9	70.2	0.351072	-0.814064	1.00375	2	1	1	1	0	0	1	0	1	0	0	0	1	1	1	1	1	0	1	0	1
0	1	4	1	-1.23959	5.3	5.5	1	#NULL!	1	0	0	#NULL!	#NULL!	2	1	1	27	1	45.925	153.8	19.415	2	303	6.2	64.4	-2.61997	-2.84826	-1.26812	2	1	0	1	0	0	0	0	1	0	0	0	0	1	1	1	1	0	0	0	0
0	1	5	2	-3.07784	5.3	10	#NULL!	#NULL!	1	0	1	#NULL!	#NULL!	2	1	2	29	1	47.325	158.9	18.7432	2	307	6.15	67.2	-2.72315	-1.77775	-2.38025	2	1	1	1	0	0	1	0	1	0	0	1	1	0	0	1	0	1	1	1	1
0	1	3	1	-3.08521	5.3	10	#NULL!	#NULL!	1	0	0	#NULL!	#NULL!	1	1	1	18	1	48	152.2	20.7211	2	302	6.8	68.3	-2.68764	-2.13903	-2.09394	1	1	1	1	0	0	1	0	1	0	0	1	0	1	0	1	1	0	0	1	1
0	1	5	2	-1.57033	5.3	8	#NULL!	#NULL!	1	1	1	#NULL!	#NULL!	1	1	2	29	1	46.6	157.2	18.8574	2	304	8.125	67.9	-1.0974	-2.34866	0.272461	1	1	1	1	0	0	1	0	1	0	0	0	0	0	1	1	1	1	0	0	1
0	1	7	2	-2.65593	0	8	#NULL!	#NULL!	1	1	1	#NULL!	#NULL!	2	1	1	31	1	83.6	166.6	30.1201	4	302	8.475	70.3	0.0138164	-0.437985	0.329251	2	1	1	1	0	0	1	0	1	0	0	0	0	0	0	1	0	0	0	0	1
0	1	6	2	-3.55712	5.3	8	1	#NULL!	1	1	1	#NULL!	#NULL!	2	1	1	31	1	55.775	157.15	22.5845	2	311	7.45	67	-1.12338	-1.9223	-0.115843	2	1	0	1	0	1	1	0	1	0	0	0	1	0	0	1	0	0	1	0	1
0	1	4	1	6.78844	10	12	#NULL!	#NULL!	1	0	0	#NULL!	#NULL!	1	1	1	24	1	55.575	158.75	22.0522	2	295	8.375	69.9	-0.745666	-1.31308	-0.0363893	1	1	0	1	0	0	1	1	1	0	0	0	0	1	1	1	1	0	0	0	1
0	1	5	2	3.40379	5.3	10	#NULL!	#NULL!	1	1	1	#NULL!	#NULL!	1	1	1	29	1	47.025	153.1	20.0622	2	314	9.55	73.1	0.2987	-0.254246	0.568388	1	1	1	1	0	0	0	0	1	0	0	0	0	0	0	1	0	0	0	0	0
0	1	5	2	-0.249883	5.3	12	2	#NULL!	1	0	1	#NULL!	#NULL!	1	2	2	31	1	53.9	154.1	22.6978	2	285	7.95	69.1	-0.374099	-0.630807	-0.037096	2	1	1	1	0	0	0	0	0	0	0	0	0	0	0	1	0	0	0	0	0
0	1	6	2	-0.458893	5.3	5.5	2	#NULL!	1	1	1	#NULL!	#NULL!	2	1	2	35	1	56.35	163.9	20.9766	2	291	8.75	66.3	-0.310771	-2.82891	1.71355	1	1	1	1	0	0	0	1	0	0	0	0	0	1	1	1	1	0	0	0	1
0	1	7	2	-1.57238	5.3	5.5	#NULL!	#NULL!	1	1	0	#NULL!	#NULL!	1	1	1	35	1	69.825	158	27.9703	3	299	7.25	65.3	-1.25613	-2.41954	0.152413	2	1	0	1	0	0	1	1	0	0	0	0	0	0	0	1	0	0	0	0	1
0	1	3	1	0.364458	5.3	10	#NULL!	#NULL!	1	1	1	#NULL!	#NULL!	1	1	1	23	1	53.125	162.55	20.106	2	297	8.675	69	-0.441212	-1.74479	0.684934	1	1	1	1	0	0	1	0	1	0	0	0	0	1	1	1	1	0	0	0	1
0	1	8	2	1.61312	8	10	#NULL!	#NULL!	1	1	1	#NULL!	#NULL!	1	2	5	17	1	57.25	149.05	25.7698	3	297	7.6	66.9	-0.845737	-1.73606	0.135098	2	1	1	1	0	0	0	0	1	0	0	0	0	1	0	1	1	0	0	0	0
0	1	6	2	2.71866	5.3	12	#NULL!	#NULL!	1	1	1	#NULL!	#NULL!	1	1	1	21	1	54.85	158.8	21.7508	2	279	9.175	71.5	0.845274	0.46625	0.873083	2	1	0	1	0	0	1	0	1	0	1	0	1	1	0	1	1	0	1	0	1
0	1	3	2	0.855099	5.3	5.5	#NULL!	#NULL!	1	0	0	#NULL!	#NULL!	2	1	1	20	1	45.775	150.1	20.3173	2	281	7.35	66	-1.80847	-2.78675	-0.252358	1	1	1	1	0	0	1	0	1	0	0	0	1	1	0	1	1	0	1	0	1
0	1	8	1	-2.06031	0	8	1	#NULL!	0	0	0	#NULL!	#NULL!	1	1	1	35	1	57.075	162.2	21.6942	2	274	7.15	67.3	-1.99398	-2.08233	-1.08642	1	1	1	1	0	0	1	0	1	0	0	0	0	1	0	1	1	0	0	0	1
0	1	5	2	0.0273357	5.3	8	2	#NULL!	1	0	0	#NULL!	#NULL!	1	1	1	28	1	42.675	152.95	18.2421	1	274	6.95	68.1	-2.2492	-1.72572	-1.74055	1	1	1	1	0	0	1	1	1	0	0	0	0	0	0	1	0	0	0	0	1
0	1	5	2	0.343037	8	10	#NULL!	#NULL!	1	1	1	#NULL!	#NULL!	1	1	1	26	1	46.7	153.05	19.9366	2	284	9.45	70.4	0.458825	-0.890081	1.24501	1	1	0	1	0	0	0	0	0	0	0	0	0	0	1	1	1	0	0	0	0
0	1	3	1	3.78544	5.3	8	#NULL!	#NULL!	1	1	1	#NULL!	#NULL!	1	1	1	19	1	56.775	151.4	24.7688	2	289	8.45	66.2	-0.612378	-2.83837	1.34361	1	1	1	1	0	1	1	0	1	0	0	1	1	1	0	1	1	1	1	1	1
0	1	5	2	-1.26248	5.3	10	1	#NULL!	1	0	0	#NULL!	#NULL!	1	1	1	20	1	50.55	161	19.5016	2	289	9.1	71.9	0.0666911	-0.3204	0.339006	1	1	1	1	0	0	0	0	1	0	0	0	0	0	0	1	0	0	0	0	0
0	1	7	2	-2.9555	5.3	8	#NULL!	#NULL!	1	1	1	#NULL!	#NULL!	1	1	1	32	1	55.975	155.2	23.2386	2	286	7.575	65.3	-1.58003	-3.18437	0.384547	1	1	0	1	0	0	0	0	0	0	0	0	0	0	0	1	0	0	0	0	0
0	1	4	2	8.86487	8	10	#NULL!	#NULL!	1	1	1	#NULL!	#NULL!	2	1	2	32	1	#NULL!	154.95	#NULL!	#NULL!	276	6.15	62.1	-2.45541	-3.36242	-0.436237	2	1	0	1	0	0	0	0	0	0	0	0	0	0	1	1	1	1	0	0	0
0	1	17	2	9.22629	12	10	2	#NULL!	1	0	1	#NULL!	#NULL!	2	1	2	28	1	60.25	157.95	24.15	2	276	5.2	58	-4.59271	#NULL!	-0.490706	1	1	1	1	0	0	0	0	0	0	0	0	0	0	0	1	0	0	0	0	0
0	1	4	2	-3.7413	8	10	#NULL!	#NULL!	1	1	1	#NULL!	#NULL!	1	1	1	22	1	56.975	156.5	23.2625	2	272	11.05	70.3	2.02556	-0.70637	3.06029	1	1	1	1	0	0	0	0	0	0	0	0	0	0	0	1	0	0	0	0	0
0	1	6	1	-2.17323	5.3	10	#NULL!	#NULL!	1	0	1	#NULL!	#NULL!	1	1	1	30	1	62.1	156	25.5178	3	265	9.95	69.7	1.11435	-0.839073	2.06031	1	1	1	1	0	1	1	0	1	0	0	0	0	0	0	1	0	0	0	0	1
0	1	5	2	-4.16532	5.3	5.5	#NULL!	#NULL!	1	0	1	#NULL!	#NULL!	1	1	1	27	1	50.15	157.1	20.3198	2	262	7.65	66.5	-0.491107	-1.29566	0.334892	2	1	1	1	0	0	0	0	0	0	0	0	0	0	0	1	0	1	0	0	0
0	1	6	2	1.25478	5.3	5.5	#NULL!	#NULL!	1	1	1	#NULL!	#NULL!	1	1	1	25	1	52.175	159.9	20.4064	2	269	7.325	67.7	-0.914923	-0.922781	-0.526037	2	1	0	1	0	0	1	1	1	0	1	1	0	1	1	1	1	0	1	1	1
0	1	4	2	-0.874632	0	5.5	#NULL!	#NULL!	1	1	1	#NULL!	#NULL!	1	1	2	30	1	54.575	157.75	21.9308	2	281	7.625	65.3	-0.685731	-2.12463	0.697395	2	1	0	1	0	0	0	0	0	0	0	0	0	0	0	1	0	0	0	0	0
0	1	5	1	6.67403	8	12	#NULL!	#NULL!	1	1	1	#NULL!	#NULL!	1	1	1	25	1	58.025	160.8	22.441	2	275	7.45	65.4	-1.63225	-2.94709	0.144764	1	1	0	1	0	1	1	1	1	0	0	0	0	1	1	1	1	0	0	0	1
0	1	4	2	0.919459	5.3	5.5	#NULL!	#NULL!	1	1	1	#NULL!	#NULL!	1	1	1	20	1	44.6	153.35	18.9656	2	274	8.175	69.2	-0.050905	-0.391707	0.240688	2	1	1	1	0	0	1	0	1	0	0	0	0	0	1	1	1	0	0	0	1
0	1	5	2	0.217311	10	12	#NULL!	#NULL!	1	1	1	#NULL!	#NULL!	1	1	1	29	1	77.1	161.2	29.6705	3	269	9.325	68.9	1.0618	-0.424317	1.72383	2	1	0	1	0	0	0	0	0	0	0	0	0	0	0	1	0	0	0	0	0
0	1	6	2	6.67226	5.3	10	#NULL!	#NULL!	1	1	1	#NULL!	#NULL!	1	1	1	22	1	45.15	152.3	19.4652	2	268	6.525	65.8	-2.75911	-2.64157	-1.66263	1	1	1	1	0	0	1	0	1	0	0	0	0	0	0	1	0	0	0	0	1
0	1	6	2	-1.46911	12	12	#NULL!	#NULL!	1	0	1	#NULL!	#NULL!	1	2	1	28	1	48.8	157.95	19.5605	2	257	7.525	67.3	-0.581263	-0.869425	-0.100792	2	1	1	1	0	0	0	0	0	0	0	0	0	0	0	1	0	1	0	0	0
0	1	4	2	-5.13313	5.3	5.5	2	#NULL!	1	0	0	#NULL!	#NULL!	1	1	1	22	1	43.625	145.6	20.5785	2	255	6.375	62.7	-2.84175	-3.79477	-0.613272	1	1	1	1	0	0	1	0	1	0	0	0	0	0	0	1	0	0	0	0	1
0	1	5	2	-1.72331	5.3	5.5	#NULL!	#NULL!	1	1	1	#NULL!	#NULL!	2	1	2	29	1	51.475	155.3	21.3429	2	257	7.125	65.7	-1.03558	-1.53966	-0.176545	2	1	1	1	0	0	1	0	1	0	0	0	0	0	0	1	0	0	0	0	1
0	1	4	2	2.04983	8	12	#NULL!	#NULL!	1	1	1	#NULL!	#NULL!	1	2	1	22	1	54.575	152.2	23.5594	2	256	7.95	66.2	-0.118472	-1.31185	0.845313	2	1	1	1	0	0	1	0	1	0	0	1	0	0	0	1	0	0	0	1	1
0	1	7	2	1.28349	0	5.5	#NULL!	#NULL!	1	1	1	#NULL!	#NULL!	2	1	1	31	1	67.4	161.55	25.8253	3	265	8.525	69.1	-0.31217	-1.10793	0.442875	1	1	0	1	0	1	1	0	1	0	0	0	1	1	1	1	1	0	1	0	1
0	1	4	2	-4.38311	5.3	5.5	#NULL!	#NULL!	1	1	1	#NULL!	#NULL!	1	1	1	24	1	41.25	139.9	21.076	2	255	5.325	62.3	-3.44917	-2.9293	-2.17119	2	1	1	1	0	0	1	0	1	0	0	0	0	0	1	1	1	0	0	0	1
0	1	3	2	-0.876023	10	10	#NULL!	#NULL!	1	1	0	#NULL!	#NULL!	1	1	1	19	1	48.9	149.3	21.9376	2	253	8.375	66.7	-0.356949	-1.9545	1.05855	1	1	1	1	0	0	0	0	0	0	0	0	0	0	0	1	0	0	0	0	0
0	1	8	1	4.50681	8	5.5	#NULL!	#NULL!	1	1	0	#NULL!	#NULL!	1	2	5	17	1	48	162.05	18.2786	1	266	7.675	66.3	-0.50043	-1.45077	0.435178	2	1	0	1	0	0	1	0	1	0	0	0	1	1	1	1	1	1	1	0	1
0	1	8	2	0.541396	5.3	12	#NULL!	#NULL!	1	1	1	#NULL!	#NULL!	1	1	1	36	1	52.025	149.5	23.2771	2	251	7.175	65.9	-1.74223	-2.27658	-0.510261	1	1	0	1	0	0	0	0	0	0	0	0	0	0	1	1	1	0	0	0	0
0	1	3	2	-5.46871	5.3	12	#NULL!	#NULL!	1	1	1	#NULL!	#NULL!	1	1	1	22	1	50.85	163.5	19.022	2	258	6.4	67.7	-1.94782	-0.720616	-2.07749	2	1	0	1	0	0	1	0	1	0	0	1	0	1	0	1	1	0	0	1	1
0	1	5	2	-5.89696	10	12	1	#NULL!	1	1	1	#NULL!	#NULL!	2	1	1	29	1	49.95	154	21.0617	2	253	6.25	64.5	-2.99828	-2.94685	-1.6683	1	1	1	1	0	0	1	0	1	0	0	0	0	1	1	1	1	1	0	0	1
0	1	7	2	-4.72138	5.3	8	1	#NULL!	1	1	0	#NULL!	#NULL!	1	1	1	30	1	55.95	157.45	22.5691	2	263	6.025	61.5	-2.51021	-3.39944	-0.4061	2	1	1	1	0	0	0	0	0	0	0	0	0	0	0	1	0	0	0	0	0
0	1	3	1	0.949581	5.3	10	#NULL!	#NULL!	1	1	0	#NULL!	#NULL!	1	1	1	29	1	44.9	145.7	21.1508	2	263	6.375	63.3	-2.91941	-3.67032	-0.888296	1	1	0	1	0	0	1	0	0	0	0	0	0	1	0	1	1	0	0	0	1
0	1	4	1	3.86869	12	8	#NULL!	#NULL!	1	0	1	#NULL!	#NULL!	1	1	1	23	1	41.15	151.9	17.8342	1	259	8.775	76.2	0.0113199	2.20081	-1.28239	1	1	0	1	0	0	1	0	1	0	0	1	0	0	1	1	1	0	0	1	1
0	1	6	1	6.97562	5.3	12	#NULL!	#NULL!	1	1	1	#NULL!	#NULL!	1	1	1	25	1	53.225	152.2	22.9766	2	257	6.725	64	-1.51992	-2.25179	-0.20268	2	1	1	1	0	0	0	0	0	0	0	0	0	0	0	1	0	0	0	0	0
0	1	6	2	2.26962	10	12	#NULL!	#NULL!	1	0	1	#NULL!	#NULL!	1	1	1	33	1	58.675	158.6	23.3263	2	238	6.65	65.5	-1.42499	-1.26952	-0.877352	2	1	0	1	0	0	0	0	1	0	0	0	0	1	0	1	1	0	0	0	0
0	1	6	2	1.62263	5.3	5.5	2	#NULL!	1	1	0	#NULL!	#NULL!	1	1	1	32	1	48.725	159.2	19.225	2	241	7.175	64.1	-1.639	-2.89848	0.212932	1	1	1	1	0	0	1	0	1	1	1	0	1	0	1	1	1	1	1	0	1
0	1	7	2	3.84896	5.3	5.5	#NULL!	#NULL!	1	0	1	#NULL!	#NULL!	1	1	1	28	1	74.55	149.5	33.3553	4	236	7.825	67.2	-0.79972	-1.3897	0.0648499	1	1	1	1	0	0	0	0	0	0	0	0	0	0	0	1	0	1	0	0	0
0	1	3	1	-2.64702	0	5.5	#NULL!	#NULL!	1	1	0	#NULL!	#NULL!	1	1	1	16	1	51.075	155	21.2591	2	246	7.8	66	-0.179717	-1.21004	0.706923	2	1	1	1	0	0	0	0	0	0	0	0	0	1	1	1	1	0	0	0	0
0	1	4	1	0.390809	8	12	#NULL!	#NULL!	1	0	1	#NULL!	#NULL!	1	1	1	20	1	48.825	152.9	20.8847	2	234	8.275	65.3	0.424716	-1.27751	1.55934	2	1	1	1	0	0	0	0	0	0	0	0	0	0	0	1	0	0	0	0	0
0	1	4	1	0.143841	5.3	8	#NULL!	#NULL!	1	1	1	#NULL!	#NULL!	1	1	1	22	1	47.2	147.7	21.6362	2	240	8.05	69	-0.584385	-0.653373	-0.218637	1	1	1	1	1	1	1	1	1	0	0	0	0	1	0	1	1	1	0	0	1
0	1	8	2	0.278062	5.3	5.5	#NULL!	#NULL!	1	1	0	#NULL!	#NULL!	1	1	1	33	1	55.1	150	24.4889	2	248	8.275	66.2	0.28571	-1.16338	1.26893	2	1	0	1	0	0	0	0	1	0	0	0	0	0	1	1	1	0	0	0	0
0	1	5	2	-0.131789	5.3	5.5	#NULL!	#NULL!	1	1	1	#NULL!	#NULL!	1	2	3	#NULL!	0	#NULL!	#NULL!	#NULL!	#NULL!	252	7.025	65.1	-1.10585	-1.70017	-0.123063	2	1	0	1	0	0	0	1	1	0	0	1	0	1	0	1	1	1	0	1	1
0	1	7	2	-4.02293	5.3	8	1	#NULL!	1	1	1	#NULL!	#NULL!	1	1	1	39	1	47.15	146.5	21.9688	2	231	6.4	64.3	-2.55592	-2.61064	-1.28138	1	1	1	1	0	0	0	0	1	0	0	0	0	1	0	1	1	0	0	0	0
0	1	3	2	-4.26173	5.3	5.5	1	#NULL!	1	0	1	#NULL!	#NULL!	1	2	5	21	1	59.275	159.8	23.2123	2	229	7.85	67.6	0.0453034	-0.197663	0.269557	2	1	1	1	0	0	0	0	0	0	0	0	0	0	0	1	0	0	0	0	0
0	1	6	2	-1.64744	5.3	8	#NULL!	#NULL!	1	1	1	#NULL!	#NULL!	1	1	1	30	1	46.25	160.25	18.0101	1	239	7.4	67.3	-0.54471	-0.525211	-0.286149	2	1	1	1	1	1	1	0	1	0	1	0	0	0	0	1	0	0	1	0	1
0	1	5	2	-2.69062	5.3	5.5	#NULL!	#NULL!	1	1	1	#NULL!	#NULL!	1	1	1	25	1	53.65	162.5	20.3172	2	246	8.2	67.9	0.230642	-0.408018	0.651166	2	1	0	1	0	0	0	0	0	0	0	0	0	0	0	1	0	0	0	0	0
0	1	4	2	-5.85752	5.3	8	1	#NULL!	1	1	0	#NULL!	#NULL!	1	1	1	#NULL!	1	50.35	157.4	20.3231	2	245	7.475	63.2	-0.521218	-2.3739	1.2339	2	1	0	1	0	0	0	0	0	0	0	0	0	0	0	1	0	0	0	0	0
0	1	4	2	-2.74899	5.3	8	#NULL!	#NULL!	1	1	1	#NULL!	#NULL!	1	1	1	24	1	43.975	154.7	18.3749	1	244	6.425	64.2	-1.77631	-1.93305	-0.787037	2	1	0	1	0	0	0	0	0	0	0	0	0	0	0	1	0	1	0	0	0
0	1	4	1	3.97848	5.3	5.5	#NULL!	#NULL!	1	1	0	#NULL!	#NULL!	1	1	2	23	1	45.125	152	19.5312	2	228	7.5	65	-1.09663	-2.22985	0.382333	1	1	1	1	0	1	1	0	1	0	0	0	1	1	1	1	1	0	1	0	1
0	1	9	1	2.17804	5.3	10	#NULL!	#NULL!	1	1	0	#NULL!	#NULL!	1	1	2	25	1	51.35	150.9	22.5508	2	241	7.525	67.6	-0.426305	-0.437322	-0.194727	2	1	0	1	0	0	0	0	0	0	0	0	0	1	0	1	1	0	0	0	0
0	1	3	1	-1.08163	5.3	10	2	#NULL!	1	1	1	#NULL!	#NULL!	2	1	1	18	1	43.375	158.9	17.1788	1	229	7.625	65.9	-0.957933	-1.83938	0.233058	1	1	1	1	0	1	1	1	1	0	1	0	0	1	0	1	1	0	1	0	1
0	1	4	1	0.0952727	5.3	10	#NULL!	#NULL!	1	1	1	#NULL!	#NULL!	1	1	1	21	1	55.95	155.05	23.2732	2	237	5.525	59.8	-2.98696	-3.67127	-0.58064	2	1	1	1	0	0	0	0	0	0	0	0	0	0	0	1	0	0	0	0	0
0	1	6	2	-0.14299	5.3	5.5	#NULL!	#NULL!	1	1	1	#NULL!	#NULL!	1	1	2	32	1	50.075	149	22.5553	2	230	8.8	66.4	0.342291	-1.6313	1.74384	1	1	0	1	0	0	0	0	0	0	0	0	0	0	0	1	0	0	0	0	0
0	1	3	2	-3.50024	10	10	#NULL!	#NULL!	1	1	1	#NULL!	#NULL!	1	1	1	22	1	60	166.5	21.6433	2	221	8.425	68.5	0.0451208	-0.480272	0.502802	1	1	1	1	0	0	0	0	0	0	0	0	0	0	0	1	0	0	0	0	0
0	1	6	2	6.53704	5.3	12	#NULL!	#NULL!	1	1	1	#NULL!	#NULL!	2	1	2	31	1	48.65	152.4	20.9466	2	226	7.275	63.9	-1.34962	-2.69229	0.462714	1	1	1	1	0	0	0	0	0	0	0	0	0	0	0	1	0	0	0	0	0
0	1	3	1	5.51363	10	12	#NULL!	#NULL!	1	1	1	#NULL!	#NULL!	1	1	1	20	1	52.075	157.35	21.0327	2	230	7.525	65	-1.08898	-2.27053	0.42233	1	1	1	1	0	0	0	0	0	0	0	0	0	1	1	1	1	0	0	0	0
0	1	4	2	2.63111	8	8	#NULL!	#NULL!	1	1	1	#NULL!	#NULL!	1	1	1	25	1	46.85	150.35	20.7254	2	217	6.95	61.1	-0.828735	-2.74884	1.30429	2	1	0	0	0	0	0	0	0	0	0	0	0	0	0	0	0	0	0	0	0
0	1	9	2	-0.0992091	5.3	8	#NULL!	#NULL!	1	1	1	#NULL!	#NULL!	1	1	1	18	1	39.05	150.7	17.1947	1	228	6.625	65	-2.21374	-2.22985	-1.14264	1	1	0	1	0	0	0	0	0	0	0	0	0	0	0	1	0	0	0	0	0
0	1	6	2	-3.92426	#NULL!	8	1	#NULL!	1	1	0	#NULL!	#NULL!	1	1	1	20	1	59.825	151.9	25.9279	3	211	6.15	61.5	-1.7794	-2.45916	-0.179033	2	1	1	1	0	0	1	0	1	0	0	0	0	0	0	1	0	0	0	0	1
0	1	8	2	3.81367	8	8	#NULL!	#NULL!	1	1	1	#NULL!	#NULL!	1	1	1	34	1	78.75	163.55	29.4408	3	221	8.525	68.8	0.153562	-0.342632	0.543085	1	1	0	1	0	0	0	0	0	0	0	0	0	0	0	1	0	0	0	0	0
0	1	3	2	-5.38137	8	5.5	#NULL!	#NULL!	1	1	1	#NULL!	#NULL!	2	1	1	18	1	49.5	152.25	21.3546	2	211	7.675	62.9	-0.686073	-2.84151	1.51471	1	1	0	1	0	0	0	0	0	0	0	0	0	0	0	1	0	0	0	0	0
0	1	7	2	1.55638	5.3	5.5	#NULL!	#NULL!	1	1	1	#NULL!	#NULL!	2	1	1	30	1	64.35	162.3	24.4293	2	206	7.475	68.1	-0.0993971	0.505266	-0.423425	2	1	0	1	0	0	0	0	1	0	0	0	0	1	1	1	1	0	0	0	0
0	1	8	1	8.55292	12	12	#NULL!	#NULL!	1	1	0	#NULL!	#NULL!	1	1	1	31	1	57.375	153.6	24.3187	2	205	7.325	63.2	-0.254277	-1.60094	1.02063	2	1	0	1	0	0	0	0	0	0	0	0	0	1	0	1	1	0	0	0	0
0	1	4	1	-1.39513	5.3	5.5	#NULL!	#NULL!	1	1	1	#NULL!	#NULL!	2	1	1	21	1	54.85	169.55	19.0801	2	202	7.35	66.4	-0.963945	-1.02798	-0.405286	1	1	1	1	0	0	0	0	0	0	0	0	0	1	0	1	1	0	0	0	0
0	1	4	1	-0.288214	5.3	8	#NULL!	#NULL!	1	1	0	#NULL!	#NULL!	1	1	1	22	1	49.2	150	21.8667	2	194	5.4	59.2	-2.65604	-3.11964	-0.534012	2	1	0	0	0	0	0	0	0	0	0	0	0	0	0	0	0	0	0	0	0
0	1	6	2	5.86656	10	12	#NULL!	#NULL!	1	1	1	#NULL!	#NULL!	1	1	1	27	1	58.75	159	23.2388	2	194	8.825	65.2	1.39952	-0.49298	2.25067	2	1	0	0	0	0	0	0	0	0	0	0	0	0	0	0	0	0	0	0	0
0	1	4	2	-0.267475	8	8	#NULL!	#NULL!	1	1	1	#NULL!	#NULL!	1	1	1	24	1	49.275	148.45	22.3597	2	204	6.225	63.5	-2.47833	-2.41429	-1.27662	1	1	1	1	0	0	0	0	0	0	0	0	0	0	0	1	0	0	0	0	0
0	1	4	2	-4.08221	0	5.5	#NULL!	#NULL!	1	1	1	#NULL!	#NULL!	1	1	1	20	1	49.7	155.45	20.5672	2	207	6.525	61.9	-1.2361	-2.20584	0.297083	2	1	1	1	0	0	0	0	1	0	0	0	0	0	0	1	0	0	0	0	0
0	1	8	1	-0.689878	10	5.5	2	#NULL!	1	0	1	#NULL!	#NULL!	2	1	1	26	1	71.85	163.25	26.96	3	192	7.875	63.3	-0.202426	-2.2391	1.64405	1	1	0	1	0	0	0	0	0	0	0	0	0	1	1	1	1	0	0	0	0
0	1	7	2	1.38162	8	8	#NULL!	#NULL!	1	1	1	#NULL!	#NULL!	1	1	1	30	1	46.375	155.4	19.2036	2	201	8.6	67.1	1.10459	0.181234	1.39484	2	1	0	1	0	0	0	0	0	0	0	0	0	0	0	1	0	0	0	0	0
0	1	9	2	6.80494	10	12	#NULL!	#NULL!	1	0	0	#NULL!	#NULL!	1	1	1	19	1	39.7	145.05	#NULL!	#NULL!	200	6.95	62.2	-0.626691	-1.93233	0.851403	2	1	0	1	0	0	0	0	0	0	0	0	0	1	1	1	1	1	0	0	0
0	1	8	2	-5.63917	8	10	2	#NULL!	1	0	0	#NULL!	#NULL!	2	1	1	30	1	58.025	156.45	#NULL!	#NULL!	183	6.15	61.7	-1.41564	-1.78687	-0.265688	2	1	1	1	0	0	0	0	0	0	0	0	0	0	0	1	0	0	0	0	0
0	1	4	2	-4.54757	5.3	12	2	#NULL!	1	1	1	#NULL!	#NULL!	1	1	1	28	1	60.125	163.1	22.602	2	189	7.1	66.9	-0.310064	0.365974	-0.618845	2	1	1	1	0	0	0	0	0	0	0	0	0	0	0	1	0	0	0	0	0
0	1	7	2	-0.988062	5.3	5.5	#NULL!	#NULL!	1	1	1	#NULL!	#NULL!	2	1	2	40	1	54	160.3	21.0149	2	188	5.425	60.9	-3.43455	-3.26502	-1.71916	1	1	0	1	0	0	0	0	0	0	0	0	0	0	0	1	0	0	0	0	0
0	1	5	2	1.83639	5.3	5.5	#NULL!	#NULL!	1	1	0	#NULL!	#NULL!	2	1	1	26	1	51.475	151.9	22.309	2	185	6.575	64.55	-1.72972	-1.49288	-1.04936	1	1	0	1	0	0	0	0	0	0	0	0	0	1	0	1	1	0	0	0	0
0	1	7	1	-0.42997	5.3	8	#NULL!	#NULL!	1	1	1	#NULL!	#NULL!	2	1	1	32	1	53.425	155	22.2373	2	195	7.2	62.9	-1.05661	-2.49339	0.76667	1	1	0	1	0	0	0	0	1	0	0	0	0	1	0	1	1	0	0	0	0
0	1	6	2	-3.9006	8	10	#NULL!	#NULL!	1	1	0	#NULL!	#NULL!	1	1	1	29	1	#NULL!	#NULL!	#NULL!	#NULL!	190	#NULL!	#NULL!	#NULL!	#NULL!	#NULL!	1	1	1	1	0	0	0	0	0	0	0	0	0	0	0	1	0	0	0	0	0
0	1	6	2	0.358115	5.3	5.5	#NULL!	#NULL!	1	1	0	#NULL!	#NULL!	1	1	1	28	1	48.475	166.05	17.5809	1	195	6.5	64.1	-1.11793	-0.996306	-0.618728	2	1	0	1	0	0	0	0	0	0	0	0	0	0	0	1	0	0	0	0	0
0	1	6	1	2.99266	8	8	#NULL!	#NULL!	1	1	1	#NULL!	#NULL!	1	1	2	31	1	52	163.4	19.476	2	193	7.25	68.1	-0.96668	-0.0300847	-1.20417	1	1	0	1	1	0	1	0	0	0	0	0	0	0	1	1	1	1	0	0	1
0	1	3	2	-5.21303	5.3	5.5	1	#NULL!	1	0	1	#NULL!	#NULL!	2	1	1	20	1	53.15	152.5	22.8541	2	185	6.65	66.8	-1.62852	-0.442904	-1.81645	1	1	1	1	0	0	0	0	0	0	0	0	0	0	0	1	0	0	0	0	0
0	1	10	2	5.28358	5.3	5.5	#NULL!	#NULL!	1	1	1	#NULL!	#NULL!	1	1	2	30	1	49.825	153.4	21.1737	2	183	7.9	66.4	0.643512	0.286269	0.713794	2	1	0	1	0	0	0	0	0	0	0	1	0	0	1	1	1	0	0	1	0
0	1	5	2	0.438068	5.3	5.5	#NULL!	#NULL!	1	1	1	#NULL!	#NULL!	1	1	1	22	1	55.225	165.95	20.0531	2	193	6.275	65.9	-1.38453	-0.164027	-1.68614	2	1	0	1	0	0	0	0	0	0	0	0	0	0	0	1	0	0	0	0	0
2	0	7	2	-6.15053	0	6	3	4	1	0	0	0	0	2	1	1	45	1	48.575	144.95	23.1194	2	706	7.75	69.65	-3.75834	-5.80889	-0.90861	1	1	1	1	0	0	1	0	0	0	0	0	0	0	0	1	0	0	0	0	1
2	0	13	2	-2.96186	7	7	#NULL!	1	1	1	1	0	0	1	1	2	35	1	48.525	154.15	20.4211	2	713	11.075	81.4	-0.731137	-1.95849	0.399174	1	1	1	1	0	0	1	0	1	0	0	0	0	1	0	1	1	0	0	0	1
2	0	6	2	-4.33577	6	7	2	4	1	0	1	0	0	1	1	1	34	1	54.675	148.65	24.7434	2	685	11.025	78.5	-0.637858	-2.6991	0.952092	1	1	1	1	0	0	1	0	0	0	0	0	0	1	0	1	1	0	0	0	1
2	0	8	1	3.87478	7	8	#NULL!	3	1	0	1	0	0	2	2	1	35	1	59.15	147.85	27.059	3	637	10.075	78.15	-0.598367	-1.77833	0.386594	2	1	0	1	0	0	1	0	1	0	0	0	0	1	1	1	1	0	0	0	1
2	0	5	2	5.8012	9	10	#NULL!	2	1	1	1	0	0	1	1	1	25	1	52.45	159	20.7468	2	519	7.7	71.55	-2.22571	-2.86662	-1.08309	2	1	0	1	0	1	1	0	1	0	0	0	0	1	1	1	1	0	0	0	1
2	0	7	2	-2.77849	0	8	3	4	1	1	1	0	0	1	1	2	34	1	54.15	157.65	21.7877	2	322	8.275	70	-1.07613	-1.73782	-0.215661	1	1	1	1	0	0	0	0	1	0	0	0	1	0	0	1	0	0	1	0	0
2	0	7	2	-5.0607	4	11	2	4	1	1	0	0	0	2	1	1	26	1	55.3	158.55	21.9985	2	280	7.95	66.65	-1.08861	-2.48037	0.456367	1	1	1	0	0	0	0	0	0	0	0	0	0	0	0	0	0	0	0	0	0
2	0	7	2	0.0782859	6	8	2	4	1	1	1	0	0	1	1	1	27	1	49.375	150.5	21.7989	2	286	7.55	64.9	-1.60994	-3.36139	0.501593	1	1	1	1	0	0	1	0	1	0	0	0	0	0	0	1	0	0	0	0	1
2	0	8	1	-4.18236	4	6	#NULL!	2	1	0	1	0	0	1	1	1	36	1	56.3	161.2	21.666	2	719	10.175	80.25	-1.50349	-2.38682	-0.373518	1	1	0	1	0	0	1	0	0	0	0	0	0	0	0	1	0	0	0	0	1
2	0	7	2	1.29522	3	11	#NULL!	3	1	1	1	0	0	1	1	1	29	1	54.025	161	20.8422	2	715	10.675	81.35	-1.06358	-1.99108	-0.0314533	1	1	1	1	0	0	1	1	1	0	1	0	0	1	1	1	1	0	1	0	1
2	0	7	2	-4.15687	5	8	#NULL!	3	1	0	0	0	0	1	1	1	26	1	58.95	154.95	24.5528	2	715	11.8	83.35	-0.183756	-1.32989	0.715073	1	1	1	1	0	0	1	0	0	0	0	0	0	1	0	1	1	1	0	0	1
2	0	3	2	3.86424	9	12	#NULL!	3	1	0	0	1	1	1	1	1	22	1	61.3	159.35	24.1411	2	722	12.875	83.6	0.952082	-0.79945	1.82957	2	0	0	1	0	1	1	1	1	0	0	0	0	1	1	1	1	0	0	0	1
2	0	3	1	-2.33365	5	4	#NULL!	1	1	0	0	0	0	2	1	1	20	1	49.425	150.15	21.9228	2	711	11.775	79.7	-0.18332	-2.50539	1.47042	1	1	1	1	0	0	1	0	1	0	0	0	0	1	1	1	1	0	0	0	1
2	0	5	1	-4.37602	8	7	1	4	1	1	1	0	0	1	1	1	24	1	52.15	147.1	24.1007	2	721	11.2	83	-0.669929	-1.49654	0.172413	1	1	0	1	0	0	1	0	1	0	0	0	0	1	0	1	1	0	0	0	1
2	0	8	1	5.54139	8	8	1	3	1	0	1	1	1	1	2	1	42	1	60.2	162.5	22.7976	2	721	8.3	78.35	-2.69534	-2.42592	-1.8745	2	1	0	1	1	1	1	0	1	0	0	0	0	1	0	1	1	0	0	0	1
2	0	6	1	1.4429	8	10	#NULL!	1	1	0	1	0	0	1	1	1	37	1	56.2	155.15	23.3471	2	705	12.075	82.2	0.5292	-1.08932	1.46707	2	1	0	1	0	0	1	0	0	0	0	0	0	0	0	1	0	0	0	0	1
2	0	6	2	-4.66121	5	7	2	4	1	1	1	0	0	1	1	1	30	1	58.775	149.95	26.1396	3	728	10.9	80.9	-0.940508	-2.24357	0.316683	1	1	0	1	0	1	1	0	1	0	0	1	0	1	1	1	1	0	0	1	1
2	0	4	2	-3.82019	3	7	1	4	1	1	1	0	0	1	1	1	33	1	56.325	150.75	24.7849	2	728	9.7	75.85	-1.96399	-3.89883	0.0326164	1	1	0	1	0	1	0	0	1	0	0	0	0	1	1	1	1	0	0	0	0
2	0	4	2	-2.13545	4	6	3	4	1	1	1	0	0	2	1	1	22	1	64.075	168.3	22.6214	2	727	12.925	86.25	0.556733	-0.481079	1.09542	1	1	1	1	0	0	1	0	0	0	0	0	0	0	0	1	0	0	0	0	1
2	0	5	2	1.25068	4	8	#NULL!	1	1	1	1	0	0	2	1	2	28	1	49.05	157.05	19.8867	2	727	10.35	75.15	-1.38999	-4.12264	0.975985	1	1	1	1	0	1	1	0	1	0	1	0	0	1	1	1	1	0	1	0	1
2	0	6	2	0.428546	12	8	1	3	1	1	1	0	0	1	1	1	32	1	68.2	167.1	24.4248	2	715	10.5	76.85	-0.651459	-2.84797	1.10559	2	1	0	1	0	0	1	0	1	0	1	0	0	0	1	1	1	0	1	0	1
2	0	3	1	1.87114	12	12	#NULL!	1	1	1	1	0	0	2	1	1	24	1	47.375	148.65	21.4397	2	702	10.7	80.4	-0.982409	-2.19995	0.201787	1	1	0	1	0	1	1	0	1	0	0	0	0	0	0	1	0	0	0	0	1
2	0	6	1	-1.70274	6	8	2	4	1	1	1	0	0	1	1	1	26	1	51.075	152.45	21.9762	2	719	10.7	83.8	-0.515554	-0.710908	-0.238691	2	1	0	1	1	0	1	0	1	0	0	0	0	1	0	1	1	0	0	0	1
2	0	6	2	4.74381	10	12	#NULL!	1	1	1	1	0	0	1	1	1	25	1	53.55	152.4	23.0563	2	722	10.375	77.15	-1.34614	-3.43014	0.52956	1	0	0	1	0	0	1	0	1	0	0	0	1	1	1	1	1	1	1	0	1
2	0	7	1	-4.79845	8	10	1	3	1	1	1	0	0	1	1	1	34	1	44.75	149.45	20.0355	2	715	9.95	79.05	-1.68175	-2.75145	-0.387531	1	1	0	1	0	1	1	0	0	0	0	0	0	1	0	1	1	0	0	0	1
2	0	6	2	0.351461	5	8	#NULL!	1	1	1	1	0	0	1	1	1	39	1	61.05	150.35	27.0072	3	713	10.375	85.2	-1.30492	-0.700311	-1.33654	1	1	1	1	0	0	1	0	1	0	0	0	1	1	0	1	1	0	1	0	1
2	0	4	1	3.04174	5	7	#NULL!	4	1	1	1	0	0	1	1	1	27	1	62.675	164.5	23.1613	2	696	9.65	81.95	-1.26181	-1.08924	-0.965217	2	0	1	1	0	0	1	0	1	0	0	1	0	0	1	1	1	0	0	1	1
2	0	5	1	1.72104	10	12	1	3	1	1	1	0	0	2	1	1	33	1	56.525	161.05	21.7931	2	695	11.6	84.6	0.257918	-0.243092	0.469215	2	0	0	1	0	0	1	0	1	0	0	0	0	0	0	1	0	0	0	0	1
2	0	3	1	-5.12547	7	8	3	4	1	0	1	0	1	1	1	1	20	1	#NULL!	153.65	#NULL!	#NULL!	715	8.725	71.6	-2.22484	-4.48884	0.303152	2	0	1	1	0	0	1	0	0	0	0	0	0	0	0	1	0	0	0	0	1
2	0	4	1	7.52431	6	6	#NULL!	1	1	0	1	0	1	1	2	3	#NULL!	0	#NULL!	#NULL!	#NULL!	#NULL!	708	12.1	85.1	0.531068	-0.205676	0.812701	2	0	1	1	0	0	0	0	1	0	0	0	0	0	0	1	0	1	0	0	0
2	0	6	2	-3.64973	7	6	#NULL!	4	1	1	1	0	1	1	1	2	39	1	52.125	152.2	22.5018	2	709	10.125	78.95	-0.923714	-2.14304	0.270262	2	1	0	1	0	0	0	0	1	0	0	0	0	1	1	1	1	0	0	0	0
2	0	8	2	-2.54435	2	8	#NULL!	2	1	0	1	0	0	1	1	1	38	1	67.825	169.25	23.6773	2	696	12.05	84.65	0.556378	-0.236594	0.875055	2	1	0	1	0	0	0	0	0	0	0	0	0	1	1	1	1	0	0	0	0
2	0	12	1	6.81828	8	7	#NULL!	4	1	0	1	0	0	1	2	1	20	1	54.95	158.35	21.9145	2	705	13.5	82.9	1.04641	-1.39269	2.37487	1	0	1	1	0	1	1	0	1	0	0	1	0	1	0	1	1	1	0	1	1
2	0	8	2	3.07807	9	12	#NULL!	1	1	1	1	1	1	1	1	1	29	1	58.2	158.85	23.0647	2	706	12.025	81.25	0.025247	-1.95029	1.39784	1	1	0	1	1	0	1	1	1	0	0	0	0	1	1	1	1	0	0	0	1
2	0	7	2	-4.35345	0	#NULL!	2	4	1	0	0	0	0	1	1	4	#NULL!	0	#NULL!	#NULL!	#NULL!	#NULL!	698	13.175	85.75	0.867337	-0.378205	1.44325	1	0	0	1	0	0	1	1	1	0	0	0	0	1	1	1	1	0	0	0	1
2	0	4	1	-0.0304198	8	7	#NULL!	1	1	0	1	0	0	1	1	1	21	1	54.2	159.5	21.3048	2	708	8.45	76.15	-2.46914	-3.01349	-1.16171	2	1	0	1	0	0	1	0	1	0	0	0	0	1	0	1	1	0	0	0	1
2	0	6	1	1.38148	10	10	1	2	1	1	1	0	0	1	1	2	35	1	45.25	152.4	19.4827	2	708	9.025	73.1	-2.50888	-4.67335	-0.110742	1	1	0	1	0	0	1	0	0	0	0	0	1	1	1	1	1	0	1	0	1
2	0	4	1	-4.82721	6	6	1	4	1	1	1	0	0	2	1	1	21	1	43.075	148.15	19.6256	2	704	9.85	80.1	-1.72041	-2.31644	-0.738087	1	1	1	1	0	0	1	0	1	0	0	0	0	1	0	1	1	1	0	0	1
2	0	4	2	-3.29628	5	#NULL!	2	4	1	1	1	0	0	2	1	1	28	1	45.625	151.3	19.9308	2	702	11.125	84.3	-0.639647	-0.899428	-0.228343	1	1	0	1	0	0	1	0	0	0	0	0	0	0	1	1	1	0	0	0	1
2	0	6	2	-3.37587	7	8	#NULL!	1	1	1	1	0	0	1	1	2	29	1	63.025	156.85	25.6179	3	696	11.675	83.9	-0.186194	-0.978604	0.456566	1	1	0	0	0	0	0	0	0	0	0	0	0	0	0	0	0	0	0	0	0
2	0	3	2	-2.11007	8	10	2	4	1	1	1	0	1	1	1	1	#NULL!	0	#NULL!	#NULL!	#NULL!	#NULL!	696	10.75	81.45	-0.363516	-1.24714	0.375773	2	1	1	1	0	1	1	0	1	0	0	0	0	1	1	1	1	0	0	0	1
2	0	3	2	1.35395	8	10	1	2	1	1	1	1	1	1	1	1	21	1	52.2	156.45	21.3265	2	698	10.125	81.95	-0.868585	-1.10699	-0.41377	2	1	1	1	0	0	1	0	1	0	0	0	0	1	1	1	1	0	0	0	1
2	0	6	2	6.59799	8	8	#NULL!	1	1	1	1	0	0	1	1	1	32	1	54.55	163.15	20.4937	2	695	10.525	81.95	-0.53234	-1.08047	0.0235624	2	0	0	1	0	1	1	0	1	0	0	0	0	1	0	1	1	0	0	0	1
2	0	4	1	-2.35871	6	8	#NULL!	2	1	1	1	0	0	1	1	1	20	1	50.525	150.15	22.4107	2	697	9.25	76.8	-2.24205	-3.36344	-0.774807	1	1	0	1	1	0	1	1	0	0	0	0	0	1	1	1	1	0	0	0	1
2	0	4	2	-1.68179	5	10	#NULL!	4	1	1	1	0	0	1	1	2	39	1	53.15	156.35	21.7424	2	696	9.7	74.4	-1.81869	-4.15937	0.401993	1	0	0	1	0	0	1	0	1	0	0	0	0	0	1	1	1	0	0	0	1
2	0	3	2	6.60793	8	8	#NULL!	1	1	1	0	0	1	1	1	1	28	1	56.875	160.5	22.0786	2	692	10.325	82.55	-1.24968	-1.39543	-0.713934	1	0	0	1	1	1	0	1	1	0	0	0	1	1	1	1	1	0	1	0	1
2	0	8	1	8.12616	8	9	1	3	1	0	0	0	0	1	2	1	21	1	66.75	161.55	25.5763	3	688	10.625	84.05	-0.419582	-0.351994	-0.380517	2	1	1	1	0	1	1	0	1	0	0	0	1	0	1	1	1	0	1	0	1
2	0	5	2	-4.65909	3	4	2	4	1	1	1	0	0	1	1	1	22	1	65.7	162.6	24.8499	2	694	12.25	84.65	0.246762	-0.708859	0.84882	1	1	1	1	1	0	1	0	1	0	0	0	1	1	1	1	1	1	1	0	1
2	0	7	2	-2.81981	5	8	#NULL!	4	1	1	1	0	0	1	1	1	29	1	45.625	152.15	19.7087	2	689	10.625	79.2	-0.982916	-2.49547	0.37019	1	0	0	1	0	0	1	0	1	0	0	0	0	1	0	1	1	0	0	0	1
2	0	4	1	-0.511315	8	10	#NULL!	1	1	0	0	0	0	1	1	1	23	1	61.15	162.3	23.2145	2	686	11.925	85.5	0.0492208	-0.347339	0.314075	1	0	0	1	0	0	0	0	1	0	1	0	0	1	1	1	1	0	1	0	0
2	0	6	2	3.99152	5	8	#NULL!	2	1	0	1	1	1	2	1	1	30	1	47.325	152.45	20.3627	2	673	9.875	80.1	-1.55326	-2.05628	-0.706928	1	1	1	1	1	1	1	0	1	0	0	0	0	1	1	1	1	1	0	0	1
2	0	3	2	-5.38771	8	8	1	3	1	0	1	0	0	1	1	1	22	1	#NULL!	155.05	#NULL!	#NULL!	691	9.775	79.15	-1.72759	-2.52879	-0.625663	1	0	0	1	0	0	1	0	1	0	0	0	0	1	1	1	1	0	0	0	1
2	0	6	1	2.22873	8	8	#NULL!	1	1	1	1	0	0	1	1	3	#NULL!	0	#NULL!	#NULL!	#NULL!	#NULL!	677	10.475	79.35	-0.481223	-1.74818	0.55837	2	88	0	1	0	0	1	0	1	0	0	0	1	1	1	1	1	0	1	0	1
2	0	7	1	-2.20841	2	7	#NULL!	1	1	0	1	0	0	1	1	1	29	1	52.625	154	22.1897	2	683	10.175	81.25	-1.33629	-1.75383	-0.593294	1	1	0	0	1	0	0	0	0	0	0	0	0	0	0	0	0	0	0	0	1
2	0	5	2	0.0244035	8	12	#NULL!	3	1	1	1	0	0	1	1	1	#NULL!	0	#NULL!	#NULL!	#NULL!	#NULL!	691	9.175	74	-1.66574	-3.56268	0.261629	2	1	0	1	1	1	1	0	1	0	0	0	0	0	1	1	1	0	0	0	1
2	0	6	2	-6.15476	5	8	2	4	1	1	1	0	0	1	1	1	29	1	47.95	156.25	19.6403	2	687	8.725	78.35	-2.71222	-2.7652	-1.86403	1	1	1	1	0	0	0	0	1	0	0	0	0	1	0	1	1	0	0	0	0
2	0	6	1	2.69661	6	8	#NULL!	1	1	0	1	0	0	1	1	1	50	1	50.475	159.15	19.928	2	670	10.5	79.5	-0.426288	-1.63878	0.55217	2	1	1	1	0	0	1	0	1	0	0	0	1	1	0	1	1	0	1	0	1
2	0	6	2	-2.53009	6	7	#NULL!	4	1	0	1	0	0	1	1	1	28	1	49.725	150.7	21.8952	2	670	9.2	79.35	-1.53335	-1.68684	-0.900386	2	1	1	1	0	0	1	0	1	0	0	0	0	0	0	1	0	0	0	0	1
2	0	5	2	-2.69062	8	8	1	3	1	1	1	0	0	1	1	1	28	1	46.45	145.85	21.836	2	681	11.65	83	-0.13199	-1.14433	0.644456	1	1	1	1	0	0	0	0	1	0	0	0	0	1	0	1	1	0	0	0	0
2	0	3	2	2.82515	8	12	#NULL!	4	1	1	1	0	0	2	1	1	20	1	49.575	151.8	21.5139	2	664	10.575	81.3	-0.904322	-1.56689	-0.134263	1	1	0	1	0	0	0	1	1	0	0	0	0	1	1	1	1	0	0	0	1
2	0	3	2	-1.40879	8	8	1	4	1	0	0	0	0	1	1	1	19	1	50.4	149.85	22.4449	2	668	10.375	83.25	-1.09263	-0.93812	-0.82524	1	1	1	0	0	0	1	0	1	0	0	0	0	0	0	0	0	0	0	0	1
2	0	4	2	5.50865	8	7	#NULL!	1	1	1	1	0	0	1	1	1	24	1	50.025	153.4	21.2587	2	684	11.325	81.15	-0.396229	-1.79641	0.717719	1	1	1	1	0	0	1	0	1	0	0	0	1	1	1	1	1	0	1	0	1
2	0	3	2	-3.09594	10	10	1	3	1	1	1	0	0	1	1	1	#NULL!	0	#NULL!	#NULL!	#NULL!	#NULL!	684	11.175	81	-0.513842	-1.84704	0.591835	1	0	1	1	0	1	1	0	1	0	0	0	0	0	0	1	0	0	0	0	1
2	0	5	2	5.26285	12	14	1	3	1	1	0	0	0	1	1	1	28	1	53.125	146.45	24.7697	2	671	9.975	77.75	-0.856161	-2.20839	0.361416	2	1	0	1	0	0	1	0	1	0	0	1	0	0	1	1	1	0	0	1	1
2	0	3	1	11.2972	12	12	#NULL!	1	1	1	0	0	0	1	2	1	20	1	57.175	163.4	21.4142	2	671	11.075	80.65	-0.529968	-1.85205	0.559284	1	1	0	1	0	0	1	0	1	0	0	0	0	1	1	1	1	1	0	0	1
2	0	7	1	-3.73473	7	#NULL!	2	4	1	0	0	0	0	1	1	1	32	1	59.875	149.25	26.8792	3	665	8.875	74.85	-2.45989	-3.78101	-0.794945	1	1	1	0	0	0	0	0	0	0	0	0	0	0	0	0	0	0	0	0	0
2	0	3	2	-0.240976	11	10	#NULL!	1	1	1	1	0	0	1	1	2	23	1	50.55	152.95	21.6084	2	678	10.6	82	-0.951129	-1.45585	-0.262816	1	1	1	1	0	1	1	0	1	0	0	0	0	0	0	1	0	0	0	0	1
2	0	6	2	2.35273	10	8	#NULL!	4	1	1	1	0	0	1	1	1	30	1	50.3	158.55	20.0095	2	677	10	79.5	-1.46106	-2.29464	-0.423165	1	1	0	1	0	1	1	0	1	0	0	0	0	1	1	1	1	0	0	0	1
2	0	5	2	-4.32154	6	5	2	4	1	1	0	0	0	1	1	1	25	1	45.825	150.05	20.3531	2	656	11.175	80.95	-0.376385	-1.61411	0.602408	1	1	1	1	0	0	1	0	0	0	0	0	1	0	1	1	1	0	1	0	1
2	0	4	1	-4.4863	10	12	#NULL!	3	1	1	0	0	0	1	1	1	24	1	48.9	154.05	20.6056	2	674	11.875	81.05	0.547819	-1.17852	1.54381	2	1	0	1	0	0	1	0	0	0	0	0	0	1	0	1	1	0	0	0	1
2	0	6	1	-3.98619	4	2	#NULL!	1	1	0	1	0	0	1	1	1	30	1	45.9	148	20.9551	2	670	8.7	76.9	-2.6593	-3.121	-1.56116	1	1	1	1	1	1	1	0	1	0	0	0	0	1	0	1	1	0	0	0	1
2	0	9	1	-1.40222	6	11	1	3	1	0	1	0	0	1	1	1	25	1	58.7	157.3	23.7236	2	661	10.875	83.5	-0.0941244	-0.270592	0.0177676	2	1	1	0	0	0	0	0	0	0	0	0	0	0	1	0	1	0	0	0	0
2	0	3	2	4.15986	6	5	#NULL!	1	1	1	1	0	0	2	1	1	22	1	59.8	162.05	22.7721	2	658	11.5	83.35	-0.132511	-0.80772	0.407502	1	1	0	1	0	0	1	0	1	0	0	1	0	0	1	1	1	0	0	1	1
2	0	3	2	0.224738	12	11	1	3	1	1	1	0	0	2	1	1	23	1	51.25	152.5	22.0371	2	672	10.475	77.8	-1.02715	-2.83005	0.499163	1	1	1	1	0	1	1	0	1	0	1	0	0	1	0	1	1	0	1	0	1
2	0	5	2	-3.94712	4	#NULL!	#NULL!	3	1	1	1	0	0	2	1	1	39	1	49.2	160.05	19.2067	2	671	9.225	75.35	-1.51554	-2.97699	0.0131957	2	1	0	1	0	0	1	0	0	0	0	0	0	0	0	1	0	0	0	0	1
2	0	8	2	3.72468	10	12	#NULL!	1	1	1	1	0	1	1	1	1	28	1	66.65	159	26.3637	3	668	10.275	78.3	-0.594738	-2.00624	0.570683	2	1	0	1	0	0	1	0	1	0	1	0	0	1	0	1	1	0	1	0	1
2	0	4	2	2.4538	12	10	#NULL!	3	1	1	1	0	0	1	1	1	26	1	58.8	160.55	22.8117	2	663	12.225	85.5	0.383414	-0.12011	0.614386	1	1	0	1	0	0	1	0	1	0	0	1	0	1	1	1	1	1	0	1	1
2	0	7	2	-0.80549	7	8	#NULL!	1	1	1	1	0	0	1	1	1	36	1	48.775	156.6	19.889	2	667	11.425	81.45	-0.23521	-1.54313	0.757576	1	1	1	1	0	1	1	0	1	0	0	0	0	0	0	1	0	0	0	0	1
2	0	6	2	0.0884138	7	4	1	3	1	1	0	0	0	1	1	1	34	1	55.8	153.35	23.7283	2	672	10	78.05	-0.840344	-2.12072	0.325474	2	1	0	1	1	0	1	0	1	0	0	0	1	1	1	1	1	0	1	0	1
2	0	5	2	-2.71187	4	8	1	4	1	0	1	0	0	1	1	1	25	1	53.5	167.3	19.1145	2	653	9.75	81.8	-1.57024	-1.29322	-1.24871	1	1	0	1	0	0	0	0	0	0	0	0	0	0	1	1	1	0	0	0	0
2	0	5	2	2.44218	7	8	#NULL!	3	1	1	0	1	1	1	1	1	26	1	54.575	152.15	23.5749	2	658	12.475	84.95	0.588034	-0.258134	0.992066	1	1	1	1	0	0	1	0	1	0	0	0	0	1	1	1	1	0	0	0	1
2	0	8	1	-1.20783	2	7	1	2	1	1	1	0	0	1	1	1	#NULL!	0	#NULL!	#NULL!	#NULL!	#NULL!	647	12.075	83.2	0.355567	-0.751517	1.02245	1	0	0	1	0	0	1	0	1	0	0	0	0	0	1	1	1	0	0	0	1
2	0	5	2	0.771986	4	10	1	3	1	1	1	0	0	1	1	2	30	1	48.8	152.95	20.8603	2	666	11.65	85	0.435107	0.162662	0.419826	2	0	1	1	1	0	1	0	1	0	0	0	1	1	0	1	1	0	1	0	1
2	0	5	2	-3.55582	8	7	1	3	1	1	1	0	0	1	1	2	21	1	44.475	147.75	20.3733	2	657	9.825	76.3	-0.910739	-2.55535	0.50112	2	1	1	1	0	0	1	0	1	0	0	0	0	1	0	1	1	0	0	0	1
2	0	3	1	-2.47234	0	8	3	4	1	0	0	0	0	1	1	2	20	1	51.8	154.95	21.5748	2	659	10.65	78.7	-0.817294	-2.41367	0.502972	1	1	1	1	0	1	1	0	1	0	0	0	0	1	1	1	1	0	0	0	1
2	0	3	2	1.77659	9	10	#NULL!	2	1	1	1	0	0	1	1	1	18	1	48.2	152	20.8622	2	664	11	81.5	-0.555698	-1.49847	0.296235	1	1	1	1	0	1	1	0	1	0	1	1	0	1	1	1	1	1	1	1	1
2	0	6	2	-3.65396	10	8	#NULL!	3	1	1	1	0	0	1	1	2	31	1	49.125	153.25	20.9171	2	664	11.375	79.9	0.253887	-1.4571	1.33262	2	1	0	1	1	0	1	1	1	0	0	0	0	1	1	1	1	0	0	0	1
2	0	3	1	-2.81451	12	10	#NULL!	1	1	0	1	0	0	1	1	1	23	1	55.25	158.15	22.0899	2	663	7.85	75.9	-2.88092	-2.73494	-1.96702	2	1	0	0	0	0	0	0	0	0	0	0	0	0	0	0	0	0	0	0	0
2	0	4	1	-2.26004	5	5	1	4	1	0	1	0	0	1	2	2	37	1	50.225	164.55	18.5492	2	657	10.875	82.1	-0.622404	-1.2276	0.0251458	1	1	0	0	0	0	0	0	1	0	0	0	0	0	0	0	0	0	0	0	0
2	0	5	2	6.44097	9	10	#NULL!	1	1	1	1	0	1	1	1	1	20	1	54.025	148.7	24.4328	2	651	10.325	80.45	-0.46802	-1.16035	0.156506	2	0	1	1	0	0	1	0	1	0	0	0	0	0	1	1	1	0	0	0	1
2	0	9	1	-5.50479	2	3	2	4	1	0	0	0	0	1	1	1	42	1	49.125	151.35	21.4456	2	642	11.575	83.5	0.0059067	-0.597309	0.449778	1	1	0	1	0	0	0	0	1	0	0	0	0	0	0	1	0	0	0	0	0
2	0	7	1	-0.581862	8	10	#NULL!	2	1	1	1	0	0	2	1	1	33	1	54.575	155.2	22.6574	2	661	10.425	77.1	-1.01617	-2.9796	0.597689	1	1	1	1	0	0	1	0	1	0	0	0	0	1	0	1	1	0	0	0	1
2	0	3	2	-3.48615	4	5	#NULL!	4	1	1	1	0	1	2	1	1	22	1	40.65	151.2	17.781	1	655	9.1	74.8	-1.54803	-3.02345	-0.0141455	2	1	1	1	0	0	1	0	1	1	1	0	0	0	0	1	0	0	1	0	1
2	0	5	1	-0.89657	8	6	#NULL!	1	1	0	1	1	1	1	1	1	28	1	#NULL!	162.55	#NULL!	#NULL!	636	9.825	79.3	-1.41926	-2.00103	-0.595649	1	0	0	1	0	1	1	1	1	0	1	0	1	1	1	1	1	1	1	0	1
2	0	5	2	2.7111	3	10	#NULL!	2	1	1	1	0	0	1	1	1	22	1	104.15	157.4	42.0388	4	652	10.9	81.15	-0.0301419	-0.943021	0.597089	2	1	0	1	0	1	1	0	1	0	1	0	0	0	1	1	1	0	1	0	1
2	0	3	1	2.22146	8	12	#NULL!	1	1	0	1	0	0	1	1	1	21	1	55.325	159.25	21.8154	2	652	10.275	79.45	-1.10059	-2.09428	-0.08375	1	1	0	1	0	1	1	0	1	0	0	0	0	1	1	1	1	0	0	0	1
2	0	8	1	0.53897	5	4	#NULL!	3	1	0	1	0	0	1	1	1	30	1	58.65	157.05	23.7789	2	642	12.875	83.9	0.950817	-0.4584	1.61122	1	1	0	1	0	1	1	0	1	0	0	1	0	1	0	1	1	0	0	1	1
2	0	4	1	1.52601	8	11	#NULL!	1	1	0	1	0	0	1	1	1	20	1	41.45	142.6	20.3838	2	658	10.95	86.15	-0.0232806	0.613418	-0.562185	2	1	0	1	0	0	1	0	1	0	0	0	1	0	0	1	0	0	1	0	1
2	0	3	2	-1.65477	7	8	1	4	1	1	1	0	0	2	1	1	20	1	48.325	156.1	19.832	2	651	10.225	79	-1.13888	-2.24056	-0.0468648	1	1	1	1	0	0	1	0	1	0	0	0	0	0	1	1	1	0	0	0	1
2	0	3	2	4.30266	8	12	#NULL!	1	1	1	1	0	0	1	1	1	20	1	50	153.15	21.3175	2	649	9.275	75.2	-1.35432	-2.84365	0.106659	2	1	0	1	1	0	1	0	1	0	0	1	1	1	0	1	1	1	1	1	1
2	0	3	1	4.38439	9	8	#NULL!	2	1	1	1	1	1	1	1	1	21	1	53.825	148.6	24.3751	2	650	9.95	74.7	-1.37571	-3.71671	0.626196	1	1	0	1	0	1	1	1	1	0	0	0	0	0	1	1	1	1	0	0	1
2	0	4	2	1.53852	4	8	1	3	1	0	0	0	0	2	1	1	21	1	54.75	158.35	21.8347	2	648	9.725	81	-1.5688	-1.5225	-1.09603	1	1	1	1	0	0	1	0	1	0	0	0	0	1	0	1	1	0	0	0	1
2	0	4	1	-3.27744	8	10	#NULL!	1	1	0	1	0	0	1	1	1	24	1	50.375	153.7	21.3239	2	648	11.925	82.5	0.709557	-0.467028	1.26536	2	1	0	1	0	0	1	0	1	0	0	0	0	0	0	1	0	0	0	0	1
2	0	5	1	2.18102	7	9	#NULL!	1	1	0	1	0	0	1	1	1	23	1	50.225	152.45	21.6105	2	647	8.2	77.7	-2.40732	-2.01556	-1.86784	2	1	1	1	0	0	1	0	1	0	1	0	0	1	1	1	1	1	1	0	1
2	0	4	2	-3.12881	12	12	1	3	1	1	1	0	0	1	2	4	21	1	49.825	153.75	21.0774	2	646	9.675	74.55	-1.60471	-3.73768	0.331816	1	1	1	1	0	1	0	0	1	0	1	0	0	1	1	1	1	0	1	0	0
2	0	4	2	-0.520479	8	8	1	3	1	1	0	0	0	1	1	1	23	1	51.275	146	24.0547	2	642	10.075	77.75	-1.22583	-2.59412	0.0458249	1	0	0	1	0	1	1	0	1	0	1	0	1	1	1	1	1	0	1	0	1
2	0	5	1	-1.33855	11	8	#NULL!	1	1	0	1	0	0	1	1	1	#NULL!	0	#NULL!	#NULL!	#NULL!	#NULL!	648	10.7	82.45	-0.721615	-1.02092	-0.252368	1	1	1	1	0	0	1	1	1	0	0	0	0	0	0	1	0	0	0	0	1
2	0	3	2	-3.38244	6	8	2	4	1	0	1	0	0	1	1	2	20	1	47.8	152.4	20.5806	2	627	10.1	80	-1.12933	-1.67142	-0.4096	1	1	1	1	0	0	0	0	0	0	1	0	1	0	0	1	0	0	1	0	0
2	0	3	2	5.60028	7	7	#NULL!	1	1	1	0	0	0	1	1	1	18	1	48.875	155.8	20.135	2	634	8.825	76.65	-1.6992	-2.24113	-0.774905	2	0	0	1	0	0	1	0	1	0	1	0	0	1	1	1	1	1	1	0	1
2	0	3	2	3.94106	9	10	#NULL!	4	1	1	1	0	0	1	1	1	22	1	48.175	149.15	21.6558	2	639	12.275	80.1	0.542667	-1.7504	1.86638	1	1	1	1	0	1	1	1	1	0	0	0	1	0	1	1	1	0	1	0	1
2	0	8	2	-5.81385	0	6	1	4	1	0	0	0	0	1	1	1	30	1	47.05	154.3	19.7619	2	625	8.875	74.85	-1.60243	-2.75176	-0.305069	2	1	1	0	0	0	0	0	0	0	0	0	0	0	0	0	0	0	0	0	0
2	0	7	2	-1.50923	4	6	#NULL!	4	1	1	1	0	0	1	1	1	28	1	57.2	160.85	22.1082	2	638	10.925	81.75	0.0592979	-0.612827	0.484919	2	1	1	1	0	0	1	0	1	0	1	0	0	1	1	1	1	1	1	0	1
2	0	4	2	3.78112	11	12	#NULL!	1	1	0	1	0	0	1	1	2	29	1	41.375	146.7	19.2255	2	626	8.775	77.3	-1.70488	-1.95537	-0.984598	2	1	0	1	0	0	1	0	0	1	0	0	0	0	1	1	1	1	1	0	1
2	0	9	1	-0.519424	0	#NULL!	#NULL!	3	1	0	1	0	0	2	1	1	36	1	66.2	157.3	26.7547	3	622	13.525	81.1	1.4956	-1.23559	2.75988	1	1	1	1	0	0	1	0	0	0	1	0	0	1	0	1	1	0	1	0	1
2	0	5	1	-1.38548	10	12	#NULL!	1	1	0	0	0	0	1	2	2	25	1	47.3	151.45	20.6216	2	623	9.725	78.1	-1.44583	-2.30112	-0.459234	1	1	0	1	0	0	1	0	1	0	1	0	0	1	1	1	1	0	1	0	1
2	0	6	2	3.94675	10	6	1	3	1	1	1	0	0	1	1	1	28	1	49.6	156.5	20.2513	2	634	10.025	83.25	-1.23044	-0.603061	-1.25429	1	1	1	1	1	1	1	1	1	0	0	0	1	1	1	1	1	0	1	0	1
2	0	4	2	2.0341	14	12	#NULL!	1	1	1	1	0	0	1	1	1	25	1	47.975	149.85	21.3649	2	635	9.325	77.3	-1.23504	-2.03803	-0.292401	2	1	0	1	0	0	1	0	1	0	0	0	0	1	0	1	1	0	0	0	1
2	0	3	2	-2.86319	5	11	2	4	1	1	1	0	0	1	1	1	26	1	53.4	154.9	22.2556	2	632	10	77.9	-1.24276	-2.45317	-0.0771418	1	1	0	1	0	1	1	0	1	0	0	0	0	1	1	1	1	0	0	0	1
2	0	4	1	-3.39171	5	8	#NULL!	1	1	0	1	0	0	1	1	1	24	1	48.425	157	19.6458	2	638	12.2	85.45	0.493479	0.122352	0.602228	1	1	0	1	0	0	1	0	1	0	0	0	0	1	1	1	1	0	0	0	1
2	0	6	2	-0.51965	9	2	#NULL!	4	1	1	1	0	0	1	1	2	35	1	44.625	153.3	18.9886	2	637	11.15	80.45	-0.300821	-1.60953	0.680999	1	1	0	1	0	0	1	0	1	0	0	0	0	0	1	1	1	0	0	0	1
2	0	7	1	8.33351	10	11	#NULL!	1	1	1	0	0	0	1	1	1	22	1	61.65	165.55	22.4944	2	625	12.25	80.25	0.597734	-1.56421	1.81349	1	0	0	1	0	0	1	0	1	0	1	0	1	1	1	1	1	1	1	0	1
2	0	8	1	4.87681	5	9	#NULL!	3	1	1	1	0	0	1	#NULL!	#NULL!	35	1	58.95	160.8	22.7988	2	623	9.7	75.45	-1.46872	-3.23349	0.132002	1	1	0	1	0	0	1	0	1	0	0	1	0	1	1	1	1	1	0	1	1
2	0	4	1	4.68408	10	12	#NULL!	1	1	0	0	0	0	1	2	1	22	1	59.8	157.1	24.2297	2	622	9.5	78.25	-1.64896	-2.23899	-0.778963	1	1	0	1	0	0	1	0	1	0	1	0	0	1	1	1	1	1	1	0	1
2	0	3	2	-2.56625	10	10	#NULL!	1	1	1	0	0	0	1	1	2	20	1	#NULL!	147.6	#NULL!	#NULL!	630	11.6	77.2	0.086583	-2.68088	1.81451	1	0	0	1	0	0	1	0	1	0	0	0	0	1	0	1	1	0	0	0	1
2	0	8	2	1.93919	8	8	#NULL!	3	1	1	1	1	1	1	1	1	42	1	48.55	160.35	18.8821	2	619	8.945	79.05	-1.50293	-1.3133	-1.15694	2	1	0	1	0	0	1	0	1	0	1	0	1	1	1	1	1	1	1	0	1
2	0	8	2	1.85736	0	8	2	4	1	0	1	1	1	1	1	1	43	1	53.375	159.45	20.9937	2	602	11.85	81.95	0.890649	-0.179014	1.32229	2	1	1	1	0	0	1	0	0	0	0	0	0	0	1	1	1	0	0	0	1
2	0	7	1	-2.69937	3	4	#NULL!	1	1	1	1	0	0	1	1	1	41	1	49.1	155.7	20.2537	2	606	8.525	74.5	-1.84451	-2.69797	-0.677311	2	1	0	1	0	0	1	0	1	0	0	0	0	1	1	1	1	0	0	0	1
2	0	4	1	1.64382	7	7	#NULL!	1	1	0	1	0	0	1	1	1	26	1	47.725	146.55	22.2215	2	606	9.675	74.5	-1.40626	-3.4231	0.344847	1	1	0	0	0	0	0	0	0	0	0	0	0	0	0	0	0	0	0	0	0
2	0	6	2	-4.46147	7	7	#NULL!	3	1	0	0	0	1	1	1	1	26	1	56.675	159.55	22.2637	2	621	10.025	78.6	-0.556295	-1.48077	0.235735	2	1	1	0	0	0	0	0	0	0	0	0	0	1	0	0	1	0	0	0	0
2	0	3	2	3.54578	1	14	#NULL!	1	1	1	0	0	0	1	1	1	19	1	53.4	151.85	23.1586	2	620	10.8	79.9	-0.497872	-1.63905	0.418005	1	1	0	1	0	0	1	0	1	0	0	0	0	1	0	1	1	0	0	0	1
2	0	6	1	8.39073	8	8	#NULL!	1	1	0	1	0	0	1	1	1	30	1	55.4	150.7	24.394	2	620	9.275	74.95	-1.20083	-2.67488	0.162774	2	1	1	1	1	0	1	0	1	0	0	0	1	0	1	1	1	0	1	0	1
2	0	3	1	-4.74409	8	12	#NULL!	1	1	0	1	0	0	1	1	1	21	1	50.475	154.2	21.2279	2	619	10	79.15	-0.566491	-1.28031	0.0889309	2	1	0	1	1	0	1	0	1	0	0	0	0	0	0	1	0	0	0	0	1
2	0	7	2	-1.24193	3	#NULL!	1	4	1	0	1	0	0	2	1	1	30	1	65.05	166.15	23.5639	2	603	11.325	82.7	0.0135684	-0.471115	0.375792	1	1	0	1	0	0	1	0	1	0	0	0	0	1	0	1	1	0	0	0	1
2	0	5	2	0.798815	7	12	#NULL!	2	1	0	1	1	1	1	1	2	28	1	42.975	151.45	18.736	2	603	8.1	74.75	-2.97338	-3.30744	-1.91332	1	1	1	1	0	0	1	1	0	0	0	0	0	1	1	1	1	0	0	0	1
2	0	7	2	3.0913	8	12	#NULL!	2	1	1	0	0	0	1	1	1	25	1	61.1	155.5	25.2686	3	608	10.625	80.8	-0.581744	-1.20053	0.0317892	1	1	0	1	0	0	1	0	1	0	0	0	0	0	0	1	0	1	0	0	1
2	0	3	1	9.88989	10	12	1	2	1	1	1	0	1	1	1	1	20	1	53.55	153.45	22.7418	2	616	11.4	76.85	0.00429986	-2.67819	1.69279	1	1	1	1	0	0	1	1	1	0	0	0	0	1	1	1	1	1	0	0	1
2	0	6	1	-3.8367	2	7	#NULL!	1	1	0	1	0	1	1	1	1	25	1	47.95	149.1	21.5692	2	592	8.175	73.75	-2.12967	-2.82116	-0.972932	2	1	1	1	0	0	1	0	1	0	0	0	0	0	1	1	1	0	0	0	1
2	0	3	1	2.60293	3	8	#NULL!	1	1	0	1	0	0	1	1	1	18	1	#NULL!	145.15	#NULL!	#NULL!	609	8.325	75.65	-2.06653	-2.34357	-1.21935	2	1	0	1	0	1	1	0	1	0	0	0	1	0	1	1	1	0	1	0	1
2	0	5	1	-2.18262	8	7	#NULL!	1	1	1	1	0	0	1	1	1	27	1	59.925	159	23.7036	2	601	10.275	82.5	-0.248959	0.0150056	-0.379581	2	1	0	1	0	0	1	0	1	0	1	0	0	1	1	1	1	1	1	0	1
2	0	5	1	1.99546	8	10	1	3	1	1	1	0	0	1	1	1	26	1	45.35	151.45	19.7715	2	612	9.975	81.25	-1.16471	-1.08151	-0.83779	1	1	1	1	0	0	1	0	1	0	1	0	0	0	0	1	0	0	1	0	1
2	0	9	1	-0.422145	10	12	1	3	1	1	1	0	0	1	1	1	32	1	#NULL!	157	#NULL!	#NULL!	603	10.375	77.55	-0.768229	-2.30848	0.440376	1	0	1	1	0	0	1	0	0	0	0	0	0	0	1	1	1	0	0	0	1
2	0	6	1	4.18127	7	0	#NULL!	1	1	1	1	0	0	2	1	5	21	1	66.275	157.7	26.6493	3	587	10.575	80.35	-0.514429	-1.14273	0.0714302	1	1	1	1	0	0	1	0	0	0	0	0	0	1	0	1	1	1	0	0	1
2	0	9	2	-0.650661	7	12	2	#NULL!	1	1	0	0	0	2	1	1	19	1	43.55	148.1	19.8554	2	593	8.45	73.7	-1.84876	-2.84688	-0.584025	2	0	1	1	0	1	1	0	1	0	1	0	0	1	0	1	1	0	1	0	1
2	0	8	#NULL!	-0.270769	7	10	1	3	1	1	1	#NULL!	#NULL!	2	1	2	42	1	60.325	156.6	24.5988	2	604	9.9	78.1	-1.19122	-2.12197	-0.242618	1	1	0	1	1	0	1	0	1	0	0	0	0	1	0	1	1	0	0	0	1
2	0	4	2	8.87127	7	8	#NULL!	4	1	1	1	0	0	1	1	1	21	1	49.55	150.5	21.8761	2	603	10.025	74.7	-0.461786	-2.60394	1.06334	2	1	1	1	1	0	1	0	1	0	0	0	0	1	1	1	1	0	0	0	1
2	0	3	2	0.505863	8	7	1	2	1	1	1	0	1	1	1	1	23	1	56.925	149	25.6407	3	602	8.9	73.45	-1.45379	-3.01151	0.0572985	2	1	0	1	0	0	1	0	1	0	0	0	1	1	1	1	1	0	1	0	1
2	0	5	2	-3.08629	3	6	#NULL!	3	1	0	1	0	0	1	1	1	23	1	50.6	155.65	20.8859	2	587	9.75	76.95	-0.606596	-1.69857	0.279198	2	1	1	1	0	0	0	0	0	0	0	0	0	1	0	1	1	1	0	0	0
2	0	5	1	1.65937	7	2	#NULL!	1	1	0	1	0	0	1	1	1	24	1	39.95	155.05	16.6178	1	587	8.5	73.15	-1.76464	-2.97622	-0.380979	2	1	0	1	0	0	0	0	1	0	1	0	0	0	0	1	0	0	1	0	0
2	0	4	1	-1.22702	8	7	#NULL!	1	1	0	1	0	0	1	1	2	28	1	49.175	150.6	21.6818	2	597	7.3	72.45	-3.14625	-3.30113	-1.95009	2	1	1	1	0	1	1	0	1	0	0	0	0	1	1	1	1	0	0	0	1
2	0	4	2	0.539368	3	8	#NULL!	1	1	1	1	0	0	1	1	1	23	1	63.325	145.3	29.9947	3	601	9.5	73	-0.897781	-3.15283	0.876687	2	1	1	1	1	1	1	0	1	0	0	0	0	1	1	1	1	1	0	0	1
2	0	3	1	8.64182	7	12	#NULL!	3	1	1	0	0	0	1	1	1	22	1	57.525	163.35	21.5585	2	597	9.2	77.15	-1.80949	-2.3938	-0.924099	1	1	1	1	0	1	1	0	1	0	1	0	1	1	1	1	1	1	1	0	1
2	0	4	2	-0.23556	7	10	1	4	1	1	1	0	0	2	1	1	23	1	55.725	155.2	23.1348	2	579	9.375	74	-0.889757	-2.61525	0.497613	2	1	1	1	0	0	0	0	1	0	0	0	0	1	0	1	1	1	0	0	0
2	0	3	2	-3.23822	5	4	#NULL!	1	1	0	1	0	1	2	1	1	42	1	45.55	158.05	18.2347	1	578	9.75	78.35	-0.558178	-1.13529	-0.0197314	2	1	0	1	0	0	1	0	1	0	0	0	0	0	0	1	0	0	0	0	1
2	0	9	2	-2.44275	4	4	1	3	1	1	0	0	0	1	2	4	19	1	57.45	161.55	22.0128	2	598	9.175	75.05	-1.83875	-3.15517	-0.439309	1	1	1	1	0	1	1	0	1	0	0	0	0	1	1	1	1	1	0	0	1
2	0	5	2	2.35359	9	8	#NULL!	2	1	1	1	0	0	1	1	1	20	1	43.2	152.65	18.5392	2	594	11.95	81.35	0.997355	-0.294352	1.54499	2	1	0	1	0	0	1	0	1	0	0	0	1	0	1	1	1	0	1	0	1
2	0	4	2	-0.569537	8	11	#NULL!	4	1	1	0	1	1	1	1	1	20	1	69.8	153.75	29.5274	3	590	11.225	78.2	0.00310767	-1.94859	1.22408	1	1	1	1	0	0	1	0	1	0	0	0	1	0	1	1	1	1	1	0	1
2	0	6	1	-3.60819	2	3	#NULL!	1	1	0	1	0	0	2	1	1	33	1	57.275	154.6	23.9633	2	582	10.025	77.5	-0.350415	-1.46336	0.469019	2	1	1	1	0	1	0	0	0	0	0	1	1	1	0	1	1	0	1	1	0
2	0	4	1	-3.58789	3	5	1	4	0	0	1	0	0	1	1	1	26	1	#NULL!	154.65	#NULL!	#NULL!	577	8.875	74.8	-1.3403	-2.32598	-0.293551	2	1	0	1	1	0	1	0	1	0	0	0	1	0	0	1	0	0	1	0	1
2	0	8	1	3.05443	6	8	1	2	1	1	1	0	0	1	1	1	42	1	48.025	156.75	19.5457	2	595	9.875	79.95	-0.543884	-0.773417	-0.229661	2	1	0	1	0	0	0	0	0	0	0	0	0	1	0	1	1	0	0	0	0
2	0	6	2	-4.74855	7	5	1	3	1	1	1	0	0	1	1	1	25	1	54.15	153.95	22.8475	2	592	8.625	75.15	-1.66694	-2.35177	-0.697144	2	1	0	1	0	0	0	0	1	0	0	0	0	1	1	1	1	0	0	0	0
2	0	5	1	0.280163	8	8	#NULL!	1	1	0	1	1	0	1	1	1	20	1	47.95	149.1	21.5692	2	592	11.725	77.5	0.382162	-2.22027	1.87193	1	1	0	1	0	0	1	0	1	0	0	0	0	0	0	1	0	1	0	0	1
2	0	4	1	-3.27808	8	10	3	4	1	0	1	0	0	1	1	2	21	1	46.4	153.2	19.7697	2	594	8.5	76.25	-1.80353	-2.002	-1.11627	2	1	1	1	0	1	1	0	1	0	1	0	0	1	0	1	1	0	1	0	1
2	0	3	2	-0.465235	7	5	#NULL!	1	1	1	1	0	0	1	1	1	20	1	52.425	160	20.4785	2	595	10.075	76.95	-0.988838	-2.44699	0.226057	1	1	0	1	0	0	1	0	1	0	0	0	0	0	0	1	0	0	0	0	1
2	0	5	1	2.60715	4	8	#NULL!	1	1	1	1	0	0	1	1	1	30	1	50.95	153.8	21.5393	2	574	10.125	77.4	-0.226274	-1.4155	0.598636	2	1	0	1	0	0	1	0	0	0	0	0	0	1	1	1	1	0	0	0	1
2	0	3	1	-1.07923	8	7	#NULL!	1	1	0	1	0	0	1	1	1	18	1	64.775	160.5	25.1453	3	596	11.525	80.1	0.206938	-1.32672	1.14084	1	1	1	1	0	1	1	0	1	0	0	0	0	0	0	1	0	0	0	0	1
2	0	5	2	-0.828848	2	5	1	4	1	1	1	0	0	1	1	1	29	1	57.875	160.45	22.4808	2	591	9.475	77.7	-0.866104	-1.48652	-0.199646	2	1	1	1	1	1	1	0	1	0	0	1	0	1	1	1	1	0	0	1	1
2	0	4	2	0.657174	8	10	#NULL!	4	1	1	1	0	0	1	1	1	31	1	58.1	155.2	24.1209	2	582	9.525	75.8	-1.42286	-2.73631	-0.174766	1	1	0	1	1	0	1	0	1	0	0	0	0	1	0	1	1	0	0	0	1
2	0	6	2	-1.50418	7	6	#NULL!	4	1	1	1	0	0	2	1	1	35	1	55.825	157.45	22.5187	2	588	11.075	80.05	0.425692	-0.666971	1.01368	2	1	0	1	0	0	1	0	1	0	0	0	1	1	0	1	1	0	1	0	1
2	0	6	1	-0.788917	5	6	#NULL!	1	1	0	1	0	0	1	1	2	24	1	45.6	153.25	19.4162	2	582	9.225	79.7	-1.04133	-0.721377	-0.949414	2	1	1	1	1	1	1	0	1	0	0	0	0	1	0	1	1	0	0	0	1
2	0	5	1	-2.38558	7	10	3	4	1	0	1	1	1	1	1	1	21	1	46.625	150.25	20.6533	2	569	9.125	75.9	-1.73869	-2.57341	-0.722871	1	1	0	1	0	0	1	0	1	0	0	0	0	1	0	1	1	0	0	0	1
2	0	5	2	2.84436	7	11	1	3	1	1	1	0	0	1	1	1	27	1	63.65	165.5	23.2382	2	585	10.7	81	0.164421	-0.315399	0.427396	2	1	1	1	0	1	1	0	1	0	0	1	0	1	1	1	1	1	0	1	1
2	0	3	1	-1.99274	5	7	#NULL!	1	1	0	1	0	0	2	1	1	22	1	48.325	148.25	21.9878	2	564	8.55	76.55	-1.58523	-1.6012	-1.11643	2	1	1	1	1	0	1	0	1	0	0	0	1	1	1	1	1	0	1	0	1
2	0	3	2	-2.52938	8	8	1	3	1	1	1	0	0	1	1	2	20	1	51.425	151.45	22.42	2	578	10.575	77.55	0.106319	-1.40576	1.03849	2	0	0	1	0	0	1	0	1	0	0	0	0	1	0	1	1	0	0	0	1
2	0	4	1	9.77797	10	12	#NULL!	1	1	0	1	0	0	1	1	1	25	1	68.125	155.35	28.2283	3	574	11.4	77.8	0.728795	-1.27993	1.78484	2	1	0	1	1	0	1	0	1	0	0	0	1	0	1	1	1	1	1	0	1
2	0	6	2	-5.06493	5	12	1	3	1	1	1	0	0	1	1	1	23	1	57.35	159.05	22.6708	2	571	8.9	76.05	-1.28316	-1.84279	-0.545121	2	1	0	1	0	0	1	0	1	0	0	0	1	0	1	1	1	0	1	0	1
2	0	5	1	3.19319	3	8	1	4	1	1	1	1	1	1	#NULL!	2	34	1	50.475	153.8	21.3385	2	572	9.6	75.85	-1.30066	-2.6214	-0.0922624	1	1	1	1	0	0	1	0	0	0	0	0	0	0	1	1	1	0	0	0	1
2	0	9	2	-3.90541	3	5	2	4	1	1	1	0	0	1	1	1	#NULL!	0	#NULL!	#NULL!	#NULL!	#NULL!	576	10.175	73.6	-0.19665	-2.72193	1.46637	2	1	1	1	0	0	1	0	1	0	0	0	0	1	0	1	1	0	0	0	1
2	0	3	1	3.18685	0	4	#NULL!	1	1	0	1	0	0	1	1	1	41	1	52.325	150.25	23.1782	2	568	8.775	76	-2.08313	-2.52689	-1.23222	1	1	0	1	0	0	0	0	0	0	0	0	0	0	0	1	0	0	0	0	0
2	0	3	1	1.61408	0	4	1	3	1	1	1	0	0	1	1	1	22	1	46	145.7	21.669	2	571	7.65	73.3	-2.59083	-2.77644	-1.62672	2	0	1	1	0	0	0	0	0	0	0	0	0	1	0	1	1	1	0	0	0
2	0	6	1	1.03692	7	8	1	2	1	1	1	0	0	2	1	2	25	1	55.625	153.3	23.6693	2	570	10.175	74.6	-0.164559	-2.32546	1.24341	2	1	0	1	0	0	0	0	1	0	0	0	0	0	0	1	0	0	0	0	0
2	0	6	1	-1.46993	8	8	#NULL!	1	1	0	1	0	0	1	1	1	34	1	44.1	145.85	20.7313	2	568	9.65	75.9	-1.23316	-2.56345	-0.0418727	1	1	0	1	0	0	1	0	1	0	1	0	1	0	1	1	1	0	1	0	1
2	0	3	2	3.52205	12	9	1	4	1	1	1	0	0	1	1	2	22	1	54.5	159.3	21.4766	2	568	8.25	73.9	-1.91473	-2.54362	-0.905621	2	1	1	1	1	0	1	0	1	0	0	1	1	1	1	1	1	1	1	1	1
2	0	5	2	-2.28175	7	10	1	3	1	1	1	1	1	1	1	1	29	1	54.75	151.1	23.9803	2	573	8.225	74.8	-1.96941	-2.28707	-1.15903	2	1	1	0	0	0	0	0	0	0	0	0	0	0	0	0	0	0	0	0	0
2	0	10	2	-3.79389	4	8	2	4	1	1	1	0	0	2	1	1	39	1	50.525	156.9	20.5239	2	569	11.3	76.45	0.685028	-1.68688	1.96036	2	1	0	1	0	0	0	0	0	1	1	0	0	1	0	1	1	0	1	0	0
2	0	7	2	0.387992	7	8	#NULL!	4	1	1	1	0	0	1	1	1	42	1	43.6	154.65	18.23	1	573	9.75	77.05	-1.16717	-2.19408	-0.191137	1	1	1	1	0	0	0	0	1	0	0	0	1	0	1	1	1	0	1	0	0
2	0	5	2	1.24025	3	7	1	3	1	1	1	0	0	2	1	1	23	1	52.675	154.3	22.1245	2	561	9.9	74.5	-0.96693	-3.00729	0.618297	1	1	0	1	0	0	1	0	1	0	1	0	0	1	0	1	1	0	1	0	1
2	0	10	2	2.13955	8	8	#NULL!	1	1	1	0	0	0	1	1	1	20	1	62.625	157.3	25.3099	3	560	9.675	73.45	-0.524282	-2.61928	0.965937	2	1	0	1	0	0	0	0	1	0	1	0	0	1	0	1	1	1	1	0	0
2	0	5	1	1.71064	8	10	#NULL!	1	1	0	1	0	0	2	1	2	25	1	47.975	147	22.2014	2	560	10.25	77.3	-0.650119	-1.96811	0.351995	1	1	1	1	0	0	1	0	1	0	0	0	0	1	0	1	1	0	0	0	1
2	0	6	2	1.46329	7	10	#NULL!	1	1	0	0	0	0	1	1	2	30	1	52.525	148.95	23.6747	2	544	10.125	73.45	-0.0640046	-2.46048	1.4486	2	1	1	1	0	0	1	0	1	0	0	0	0	1	0	1	1	0	0	0	1
2	0	7	1	1.78654	3	7	#NULL!	4	1	0	1	0	0	1	1	1	39	1	60.35	157.2	24.4215	2	538	10.7	78.35	-0.143314	-1.3381	0.632274	1	1	0	1	0	0	1	0	0	0	0	0	0	0	1	1	1	0	0	0	1
2	0	6	2	-2.81952	7	8	1	3	1	1	1	0	0	1	1	1	22	1	47.05	152.5	20.2311	2	554	7.85	72.75	-2.26541	-2.80093	-1.18297	2	1	1	1	0	0	0	0	1	0	1	0	0	0	0	1	0	0	1	0	0
2	0	4	1	-2.63338	6	3	1	4	1	0	0	0	0	2	1	1	#NULL!	0	#NULL!	#NULL!	#NULL!	#NULL!	541	7.725	75	-2.32908	-1.89386	-1.94102	2	0	1	1	0	0	1	0	1	0	0	0	0	0	1	1	1	0	0	0	1
2	0	7	1	-3.82207	5	7	2	4	1	1	0	0	0	2	1	2	32	1	47.025	151.85	20.3938	2	542	12.15	85.1	0.979284	1.12959	0.640084	1	1	1	1	0	0	1	0	1	0	0	0	0	1	0	1	1	0	0	0	1
2	0	8	2	-0.730983	0	4	#NULL!	4	1	1	1	0	0	1	1	1	36	1	54.65	155.45	22.6156	2	559	11.05	79.05	0.0297963	-1.31376	0.864515	1	1	1	1	0	0	1	0	1	0	0	0	0	1	0	1	1	0	0	0	1
2	0	5	2	-2.09023	10	12	1	4	1	1	1	1	1	1	1	1	31	1	46.275	150.05	20.553	2	547	8.65	75.4	-1.38979	-1.81891	-0.721882	2	1	0	1	0	1	1	0	1	0	1	0	0	1	0	1	1	0	1	0	1
2	0	4	2	-2.99669	6	6	#NULL!	4	1	1	1	0	0	1	1	2	27	1	50.65	152.15	21.8794	2	557	8.45	74.2	-2.36312	-3.07842	-1.22891	1	1	1	1	1	0	1	0	1	0	0	0	0	1	1	1	1	0	0	0	1
2	0	6	1	-5.29381	7	0	2	4	1	0	1	0	0	1	1	1	26	1	47.675	147.85	21.8096	2	552	8.8	74.7	-1.97381	-2.8442	-0.85982	1	1	1	1	0	0	1	0	1	0	0	0	1	0	0	1	0	0	1	0	1
2	0	6	2	5.16361	12	12	#NULL!	1	1	0	0	0	0	1	1	1	23	1	55.85	157.45	22.5288	2	549	9.55	75	-1.22515	-2.70275	0.0591721	1	1	0	1	0	1	0	0	1	0	0	0	1	1	1	1	1	0	1	0	0
2	0	6	1	-5.89251	3	9	1	4	1	1	1	0	0	1	1	1	30	1	50.7	161	19.5594	2	549	6.75	69.55	-3.5163	-3.85257	-2.03791	2	1	1	1	0	0	1	0	1	0	0	0	0	0	0	1	0	0	0	0	1
2	0	3	1	-5.38115	8	5	1	4	1	0	1	0	0	2	1	1	20	1	51.95	149.85	23.1351	2	528	9.575	75.2	-0.432913	-1.68525	0.456799	2	1	0	1	0	0	1	0	1	0	1	0	1	1	1	1	1	0	1	0	1
2	0	6	2	-3.64973	3	7	1	2	1	1	1	0	0	1	1	1	22	1	50.525	144.25	24.2815	2	551	11.05	75.5	0.0738523	-2.53817	1.64841	1	1	0	1	0	0	1	0	1	0	0	0	0	1	1	1	1	0	0	0	1
2	0	4	1	1.008	6	5	#NULL!	1	1	0	1	0	0	1	1	1	21	1	48.7	159.9	19.0472	2	547	8.25	68.3	-2.52471	-5.16787	0.318448	1	1	1	1	1	0	1	0	1	0	0	0	0	1	0	1	1	0	0	0	1
2	0	4	1	-0.794168	1	7	#NULL!	1	1	0	1	0	0	1	1	2	22	1	44.7	151.15	19.5655	2	546	8.125	73	-1.92	-2.63542	-0.853311	2	1	0	1	1	0	1	1	1	0	1	0	0	1	1	1	1	1	1	0	1
2	0	5	2	-3.30248	4	5	2	4	1	0	0	0	0	1	1	1	20	1	57.125	153.45	24.2601	2	531	10.55	75.85	-0.231168	-2.19581	1.02823	1	1	1	1	0	0	1	0	0	0	0	0	0	1	0	1	1	0	0	0	1
2	0	5	2	1.00278	8	8	1	3	1	1	1	0	0	1	1	1	26	1	59.95	168.35	21.1526	2	542	10.7	79.2	-0.165648	-1.06697	0.453764	1	1	0	1	0	0	1	0	1	0	1	0	1	1	1	1	1	0	1	0	1
2	0	3	1	7.82641	8	8	#NULL!	1	1	0	0	0	1	1	2	2	28	1	#NULL!	165	#NULL!	#NULL!	531	10.7	78.95	0.452816	-0.412883	0.875106	2	0	0	1	0	0	1	0	1	0	0	1	0	0	1	1	1	1	0	1	1
2	0	6	2	-1.39418	0	3	3	4	1	0	1	0	0	1	1	2	29	1	46.2	143.6	22.4044	2	542	9.55	75.3	-1.18727	-2.51893	-0.01753	1	1	0	1	0	0	0	0	1	0	0	0	1	0	0	1	0	0	1	0	0
2	0	8	1	-4.54436	1	3	1	3	1	0	0	0	0	2	1	1	40	1	58.475	164.35	21.6486	2	523	7.9	72.15	-2.78391	-3.50294	-1.4779	1	1	0	1	1	0	1	1	1	0	0	1	0	1	1	1	1	0	0	1	1
2	0	5	2	-4.88972	2	7	2	4	1	1	1	0	1	1	1	1	32	1	53.825	148.65	24.3587	2	528	8.875	75.15	-1.06447	-1.70268	-0.373924	2	1	0	1	0	0	0	0	1	1	0	0	1	0	0	1	0	0	1	0	0
2	0	5	1	-5.72206	3	3	#NULL!	1	1	0	1	0	0	1	1	1	24	1	50.75	154.75	21.1921	2	528	11.45	78.1	0.524029	-1.31654	1.47415	1	1	0	1	0	1	1	0	1	0	0	0	1	1	1	1	1	0	1	0	1
2	0	6	2	-6.15476	2	2	2	4	1	0	1	0	0	1	2	3	#NULL!	0	#NULL!	#NULL!	#NULL!	#NULL!	523	7.475	69.75	-2.50903	-3.53701	-0.915182	2	0	1	1	0	0	1	0	1	0	0	0	0	0	0	1	0	0	0	0	1
2	0	3	2	-4.919	1	1	#NULL!	4	1	0	1	0	0	1	1	1	30	1	51.4	159.35	20.2423	2	536	7.25	71.6	-2.85753	-3.02084	-1.7957	2	1	1	0	0	0	0	0	1	0	0	0	0	0	0	0	0	0	0	0	0
2	0	6	1	0.306991	6	7	#NULL!	1	1	0	1	0	0	1	1	1	39	1	42.55	143.65	20.62	2	533	8	69.8	-1.97786	-3.61655	-0.167079	2	1	1	1	0	1	1	0	1	0	1	0	1	0	0	1	0	0	1	0	1
2	0	3	2	-5.6434	7	9	#NULL!	4	1	1	1	0	0	1	1	1	19	1	52.825	151.6	22.9848	2	531	9.65	77.4	-1.03339	-1.61422	-0.396502	1	1	0	1	0	0	1	0	1	0	0	0	0	1	0	1	1	1	0	0	1
2	0	3	2	0.25916	9	8	#NULL!	1	1	1	1	0	0	1	1	1	21	1	53.325	160.35	20.7392	2	526	9.6	76.15	-1.05238	-2.02738	-0.165709	1	1	1	1	0	0	1	0	1	1	1	0	1	1	1	1	1	1	1	0	1
2	0	4	2	-1.50737	8	10	#NULL!	1	1	1	1	0	0	1	1	1	22	1	57.15	160.4	22.213	2	529	9.45	78	-1.21053	-1.36567	-0.788067	1	1	0	1	1	0	1	0	1	0	0	0	1	0	0	1	0	0	1	0	1
2	0	6	2	4.61245	12	12	#NULL!	4	1	0	0	0	0	1	1	1	33	1	60.875	157.35	24.587	2	525	10.875	79.8	0.0762113	-0.641244	0.521047	1	1	1	1	0	0	0	0	1	0	0	0	0	1	1	1	1	0	0	0	0
2	0	6	1	4.26373	8	8	#NULL!	1	1	0	1	0	0	1	1	2	20	1	43.075	148.05	19.6521	2	529	9.45	70.3	-0.546916	-3.40398	1.49245	2	1	0	1	1	1	1	0	1	0	0	0	0	1	0	1	1	0	0	0	1
2	0	5	1	-4.80691	8	7	2	4	0	0	0	0	0	2	1	1	29	1	46.125	160.65	17.8721	1	505	10.25	78.5	-0.343124	-0.889571	0.0892368	1	1	1	0	1	0	0	0	1	0	0	0	0	0	0	0	0	0	0	0	1
2	0	7	1	0.0715271	10	10	#NULL!	1	1	0	1	0	0	1	1	1	27	1	52.725	156.4	21.5548	2	511	8.625	71.6	-1.20662	-2.76547	0.176809	2	1	1	1	0	1	1	0	1	0	1	0	0	1	1	1	1	0	1	0	1
2	0	7	2	-1.92236	12	12	#NULL!	3	1	0	1	0	0	2	1	1	34	1	63.775	161.15	24.5578	2	528	10.375	77.15	-0.365014	-1.67365	0.52956	1	1	1	1	0	0	1	0	1	0	0	0	0	1	0	1	1	0	0	0	1
2	0	5	2	-1.51345	7	7	#NULL!	1	1	1	1	0	1	1	1	2	24	1	#NULL!	159.75	#NULL!	#NULL!	510	9.925	75.95	-0.0378456	-1.22129	0.685748	2	0	1	1	0	1	1	0	1	0	0	0	0	1	1	1	1	1	0	0	1
2	0	6	2	2.81776	7	11	#NULL!	1	1	1	1	0	0	1	1	1	23	1	60.325	156.8	24.5361	2	526	9.475	72.8	-0.508251	-2.5016	0.896456	2	1	1	1	0	0	1	1	1	1	1	0	1	0	0	1	0	0	1	0	1
2	0	8	2	0.75297	7	8	1	3	1	1	1	1	1	1	1	1	35	1	47.825	153.45	20.3105	2	511	9.5	73.15	-0.401618	-2.21929	0.840903	2	1	1	1	0	0	1	0	1	0	1	0	1	1	1	1	1	0	1	0	1
2	0	5	1	1.38631	2	8	#NULL!	2	1	0	1	0	0	1	2	1	32	1	47.1	151.3	20.5752	2	514	7.325	70.4	-2.63207	-3.21895	-1.33523	2	1	0	0	0	0	1	0	1	0	0	0	0	0	0	0	0	0	0	0	1
2	0	3	2	-0.358825	9	11	#NULL!	2	1	0	1	0	0	1	1	2	21	1	47.875	150.7	21.0806	2	502	9.875	74.5	-0.662206	-2.38412	0.58833	1	1	0	1	0	0	1	0	1	0	0	0	0	1	1	1	1	0	0	0	1
2	0	4	1	-5.1844	10	11	2	4	1	0	0	0	0	1	1	1	28	1	49.975	150.05	22.1963	2	511	7.725	68.95	-2.14921	-3.69927	-0.311575	2	1	1	1	0	0	1	0	0	0	0	0	0	0	0	1	0	0	0	0	1
2	0	6	1	-1.90671	5	10	1	3	1	1	1	0	0	1	1	1	30	1	46.7	155.35	19.3506	2	510	10.8	79.25	0.100028	-0.665383	0.553562	1	1	1	0	0	0	0	0	1	0	0	0	0	0	1	0	1	1	0	0	0
2	0	10	2	-2.30823	3	5	2	4	1	1	1	0	0	1	1	1	30	1	52.125	156.95	21.1604	2	505	9.9	77.6	-0.656644	-1.23345	-0.13167	1	1	1	1	0	0	1	0	0	0	0	0	0	1	1	1	1	0	0	0	1
2	0	7	1	-3.53587	12	12	1	2	1	0	0	0	0	1	1	1	20	1	55.725	166.4	20.1253	2	505	10.225	74.05	0.231531	-1.83593	1.41675	2	1	0	1	0	0	1	0	1	0	0	0	0	0	0	1	0	0	0	0	1
2	0	4	1	-5.46426	5	1	1	3	1	0	1	0	0	1	1	1	22	1	46.525	157.25	18.815	2	497	9.95	74.1	-0.564961	-2.48019	0.782849	1	1	1	1	0	0	0	0	1	0	0	0	0	1	0	1	1	0	0	0	0
2	0	8	1	-3.5735	6	8	#NULL!	1	1	1	1	0	0	2	1	2	35	1	53.2	153.35	22.6227	2	513	9.7	74.35	-0.886209	-2.56461	0.415121	1	1	0	1	0	1	1	0	1	0	0	0	0	0	0	1	0	0	0	0	1
2	0	3	1	1.85336	8	6	#NULL!	2	1	1	1	0	0	2	1	1	20	1	43.325	144.85	20.6491	2	505	8.65	70.05	-1.14716	-3.25113	0.61849	2	1	1	1	0	0	1	0	1	0	1	0	0	0	0	1	0	0	1	0	1
2	0	6	1	-0.620355	6	12	#NULL!	1	1	0	1	0	0	1	1	1	24	1	48.95	151.6	21.2988	2	505	9.8	74.4	-0.748197	-2.45612	0.524072	1	1	1	1	0	0	1	0	1	0	0	1	0	1	1	1	1	0	0	1	1
2	0	4	1	-3.10815	8	7	#NULL!	#NULL!	1	0	0	0	0	2	1	1	21	1	52.35	152.5	22.5101	2	483	7.2	68.35	-3.36326	-4.54808	-1.38132	1	1	1	1	0	0	1	1	1	0	0	0	1	1	0	1	1	0	1	0	1
2	0	4	1	2.71867	7	10	#NULL!	1	1	0	1	0	0	1	1	1	24	1	61.825	153.5	26.239	3	505	8.85	70.4	-1.66614	-3.98446	0.468064	1	1	0	1	0	0	1	1	1	0	0	0	0	1	1	1	1	0	0	0	1
2	0	5	2	-4.48441	4	5	1	3	1	0	1	0	0	1	1	1	29	1	48.825	142.75	23.9602	2	485	9.575	74.15	-0.8418	-2.32204	0.313257	1	1	0	1	0	0	0	0	0	0	0	0	0	1	0	1	1	0	0	0	0
2	0	9	2	-4.50514	8	8	#NULL!	1	1	0	1	0	0	1	1	1	24	1	48.95	151.25	21.3974	2	492	10.6	77.15	0.593469	-0.58243	1.1457	2	1	0	1	0	0	1	0	1	0	0	1	0	1	1	1	1	0	0	1	1
2	0	5	1	1.3206	8	11	#NULL!	1	1	1	0	0	0	2	1	1	28	1	54.2	154.75	22.6328	2	494	11.525	77.2	0.782872	-1.25237	1.74056	1	1	0	1	0	0	0	0	1	0	0	0	0	1	0	1	1	0	0	0	0
2	0	8	2	-3.64023	8	7	3	4	1	1	1	0	0	1	1	1	25	1	55.8	151.85	24.1994	2	500	9.1	75.65	-0.694057	-1.21163	-0.205739	2	1	1	1	0	0	0	0	1	0	0	0	0	0	1	1	1	0	0	0	0
2	0	2	1	4.00862	5	5	#NULL!	4	1	0	1	0	0	1	2	4	20	1	49.75	149.5	22.2593	2	481	8.675	71.05	-0.981233	-2.6375	0.383769	2	1	1	1	1	0	1	0	1	0	1	1	1	1	1	1	1	0	1	1	1
2	0	6	2	-0.329757	5	12	#NULL!	1	1	1	1	0	0	1	1	1	20	1	57.825	163.7	21.5784	2	493	7.2	70.5	-2.65302	-2.96525	-1.56338	2	1	1	1	0	0	0	0	0	0	0	0	0	0	0	1	0	0	0	0	0
2	0	10	2	-4.4692	3	3	3	4	1	1	0	0	0	1	1	1	29	1	57.5	158.45	22.9025	2	490	7.55	70.3	-2.21962	-3.00445	-0.959578	2	1	1	1	0	1	1	0	1	0	0	0	0	0	0	1	0	0	0	0	1
2	0	3	2	-1.68822	4	5	2	4	1	1	0	0	0	1	1	1	20	1	55.575	161.9	21.2024	2	490	7.45	68.4	-2.33555	-3.68308	-0.552496	2	1	1	1	1	1	0	0	1	0	1	0	0	1	1	1	1	0	1	0	1
2	0	5	2	2.9354	10	10	1	2	1	1	1	1	1	1	#NULL!	5	21	1	62.025	161.05	23.9136	2	485	9.975	79.2	0.144788	0.238502	0.0501387	2	1	0	1	0	0	1	0	1	0	1	0	0	1	0	1	1	0	1	0	1
2	0	9	1	-6.49121	0	8	2	4	1	0	0	0	0	2	1	2	32	1	49.675	156.95	20.1658	2	485	9.8	78.05	0.00124417	-0.173635	0.101766	2	1	1	0	0	1	0	0	0	0	0	0	0	0	0	1	0	0	0	0	0
2	0	3	1	1.72693	8	10	#NULL!	2	1	1	1	0	0	1	1	1	20	1	53.875	156.55	21.9827	2	477	11.3	76.7	1.1835	-0.557942	1.91076	2	1	1	1	0	0	1	0	1	0	0	0	1	1	0	1	1	1	1	0	1
2	0	8	2	-1.61022	9	9	1	3	1	0	1	0	0	2	2	5	32	1	56.825	155.6	23.4704	2	467	9.25	74.3	-0.365904	-1.30132	0.28128	2	1	1	1	0	0	1	0	1	0	0	0	0	0	0	1	0	0	0	0	1
2	0	7	2	1.46802	7	8	#NULL!	1	1	1	1	0	1	1	1	1	33	1	53.5	148.1	24.3918	2	477	8.75	73.45	-1.60748	-2.49895	-0.587536	1	1	0	1	0	0	1	0	1	0	0	0	0	0	0	1	0	0	0	0	1
2	0	3	1	1.67194	8	7	#NULL!	4	1	0	1	0	0	1	1	1	20	1	57.825	162.25	21.9658	2	477	9	75.55	-1.35361	-1.68082	-0.804418	1	1	1	1	0	0	1	0	1	0	0	0	0	0	0	1	0	0	0	0	1
2	0	8	1	4.46314	12	12	#NULL!	3	1	1	1	0	0	1	1	1	26	1	44.45	150.75	19.5595	2	473	8.075	72.05	-1.53766	-2.18698	-0.675929	2	1	0	1	0	0	1	0	1	0	0	0	0	1	0	1	1	1	0	0	1
2	0	3	2	-3.7831	8	10	#NULL!	4	1	1	1	0	0	1	1	1	20	1	48.15	166.7	17.3271	1	480	7.875	73.5	-2.57207	-2.51528	-1.92132	1	1	0	1	0	0	0	0	1	0	0	0	0	0	0	1	0	0	0	0	0
2	0	5	2	0.891452	10	10	#NULL!	2	1	1	1	0	1	1	1	1	25	1	54.55	160.15	21.2687	2	479	9.6	76.5	-0.782883	-1.33629	-0.249865	1	1	1	1	0	0	1	0	0	0	0	0	0	1	0	1	1	0	0	0	1
2	0	3	2	-2.78061	4	8	#NULL!	1	1	1	1	0	0	1	1	2	18	1	43.775	147.6	20.0934	2	476	7.8	69.4	-1.85205	-3.17679	-0.334781	2	1	0	1	1	0	0	0	1	0	0	0	0	1	0	1	1	0	0	0	1
2	0	3	2	2.6027	7	9	#NULL!	1	1	1	1	1	1	1	1	1	24	1	48.275	159	19.0954	2	474	9.275	76	-0.385016	-0.772784	-0.0702461	2	1	1	1	1	0	1	1	1	0	0	1	1	1	1	1	1	0	1	1	1
2	0	4	1	-2.43049	7	8	#NULL!	1	1	0	1	0	0	1	1	1	22	1	60.75	156	24.963	2	462	10.05	74.25	0.338028	-1.25774	1.18931	2	1	0	1	0	0	1	0	1	0	0	0	1	1	1	1	1	0	1	0	1
2	0	5	2	2.28335	8	12	1	3	1	1	1	0	0	1	1	1	28	1	50.475	166.1	18.2952	1	454	9.525	73.5	-0.703307	-2.19919	0.426404	1	1	1	1	0	0	0	0	1	0	0	0	0	0	1	1	1	0	0	0	0
2	0	4	1	0.523521	8	12	#NULL!	1	1	0	1	0	0	1	1	1	24	1	48.85	153.55	20.7188	2	472	7.65	68.35	-1.99429	-3.5119	-0.241766	2	1	1	1	0	0	1	0	1	0	1	0	1	1	0	1	1	0	1	0	1
2	0	4	1	0.582771	3	11	#NULL!	1	1	1	1	0	0	1	1	2	23	1	51.25	157.5	20.6601	2	470	9.575	77.05	-0.752857	-1.00611	-0.410889	1	1	0	1	0	1	1	0	1	0	0	0	1	1	1	1	1	0	1	0	1
2	0	5	1	-2.94878	8	10	#NULL!	1	1	0	1	0	0	1	1	1	28	1	65.075	161.75	24.8729	2	469	9.4	73.5	-0.245725	-1.61514	0.643523	2	1	0	1	0	0	1	0	1	0	0	0	1	1	0	1	1	0	1	0	1
2	0	3	2	9.9864	10	#NULL!	#NULL!	2	1	1	0	0	0	1	1	1	20	1	63.075	148.1	28.7572	3	469	8.325	71	-1.25503	-2.52023	-0.0550941	2	1	1	1	0	1	0	0	1	0	1	0	0	1	1	1	1	1	1	0	0
2	0	4	2	-5.72651	8	10	#NULL!	1	1	1	1	0	0	1	1	1	26	1	56.975	154	24.0239	2	468	9.35	76.15	-0.955805	-1.33299	-0.486361	1	1	1	1	0	1	0	0	1	0	0	0	0	1	0	1	1	0	0	0	0
2	0	4	1	7.12928	2	10	#NULL!	1	1	1	1	0	0	2	1	1	26	1	56.175	161.5	21.5376	2	450	11.025	78.85	0.650584	-0.0246935	0.879344	1	1	1	1	0	1	1	0	1	0	0	0	0	1	1	1	1	1	0	0	1
2	0	4	1	-2.04956	6	7	#NULL!	1	1	1	1	0	0	2	1	1	19	1	43.725	158.6	17.3829	1	448	8.95	71.8	-1.23009	-2.79946	0.169065	1	1	1	1	0	1	1	1	1	0	1	0	1	0	1	1	1	0	1	0	1
2	0	3	2	4.53078	11	10	#NULL!	4	1	0	0	0	1	1	1	1	18	1	65.375	156.05	26.8463	3	459	10.5	76.5	0.150153	-1.07794	0.819299	1	1	1	1	0	0	1	0	1	0	0	0	0	0	1	1	1	0	0	0	1
2	0	3	2	-5.04047	3	#NULL!	2	4	1	1	0	0	0	1	1	1	30	1	49.35	149.5	22.0803	2	463	8.625	72.55	-1.65451	-2.68483	-0.504832	1	1	0	1	0	0	0	0	0	0	0	0	0	1	1	1	1	0	0	0	0
2	0	7	2	4.42159	0	0	1	3	1	1	1	0	0	1	1	1	39	1	53.925	166.8	19.382	2	458	9.45	71.6	-0.79932	-2.99947	0.878021	1	1	1	1	1	0	0	0	1	0	0	1	1	1	1	1	1	1	1	1	1
2	0	6	2	-3.56745	10	10	#NULL!	4	1	1	1	0	0	1	2	3	39	1	60.175	167.35	21.4864	2	441	8.075	74.2	-1.33967	-1.0096	-1.22605	2	1	1	1	0	0	0	0	1	0	0	0	0	0	0	1	0	0	0	0	0
2	0	5	1	5.6798	8	10	#NULL!	3	1	1	0	0	0	1	2	2	23	1	51.25	153.35	21.7935	2	453	8	70.75	-1.4936	-2.42572	-0.430782	2	1	0	1	1	0	1	0	1	0	0	0	1	1	1	1	1	1	1	0	1
2	0	7	2	-1.0966	3	7	2	4	1	1	1	0	0	2	1	1	41	1	42.425	154.35	17.8077	1	437	9.55	78.85	-0.574175	0.162212	-0.846436	1	1	1	1	1	1	1	1	1	0	0	0	1	0	0	1	0	0	1	0	1
2	0	6	2	5.42256	10	10	#NULL!	3	1	1	0	0	0	1	1	1	21	1	57.675	151.25	25.2114	3	452	7.55	68.65	-1.98186	-3.18307	-0.478395	2	1	1	1	0	1	0	0	1	0	0	0	0	1	1	1	1	0	0	0	0
2	0	7	2	-5.38432	5	8	#NULL!	4	1	0	1	0	0	1	1	2	36	1	52.15	161.5	19.9944	2	442	10.05	73.1	0.455699	-1.4279	1.45118	2	1	1	1	0	0	0	0	1	0	0	0	0	1	0	1	1	0	0	0	0
2	0	6	1	-2.47657	7	8	1	4	1	0	1	0	0	1	1	1	18	1	50.275	157.5	20.2671	2	434	8.525	73.05	-1.58329	-2.12212	-0.794628	1	1	1	0	0	1	1	0	1	0	0	0	1	0	0	1	0	1	1	0	1
2	0	4	2	-3.9512	7	7	2	4	1	1	1	0	0	1	1	1	38	1	56.35	155.5	23.3041	2	458	9.35	72.7	-0.224404	-1.77338	0.777919	2	1	0	1	0	0	0	0	1	0	0	0	0	0	0	1	0	0	0	0	0
2	0	4	1	-0.0606536	4	8	#NULL!	1	1	0	1	0	0	1	1	1	23	1	57.025	164.9	20.9712	2	436	9.125	70.35	-0.980634	-3.23107	0.848533	1	1	1	1	0	0	0	1	0	0	0	0	0	1	1	1	1	0	0	0	1
2	0	5	1	-3.99041	6	7	#NULL!	3	1	0	1	0	0	1	1	1	23	1	55.325	160.2	21.5574	2	435	9.95	75.05	-0.188785	-1.33321	0.536696	1	1	0	1	0	0	1	0	1	0	0	0	0	0	0	1	0	1	0	0	1
2	0	5	2	-4.97706	3	6	#NULL!	4	1	0	0	0	0	1	1	1	38	1	46.675	149.5	20.8834	2	447	9.05	75.45	-0.426163	-0.627844	-0.222756	2	1	1	1	0	0	0	0	1	0	0	0	1	0	0	1	0	0	1	0	0
2	0	7	1	-3.56005	4	6	#NULL!	2	1	1	1	0	0	2	1	1	39	1	49.525	150.2	21.9525	2	428	10.5	76.6	0.346271	-0.612115	0.796091	1	1	0	1	0	1	1	0	1	0	0	0	0	1	1	1	1	0	0	0	1
2	0	6	2	6.39288	8	8	2	4	1	1	1	0	0	2	1	2	29	1	44.4	153.25	18.9052	2	440	9.825	73	-0.335288	-2.22035	0.932098	1	1	1	1	0	1	1	0	1	0	0	0	0	1	0	1	1	0	0	0	1
2	0	8	2	3.75663	10	10	#NULL!	1	1	1	1	1	1	1	2	4	22	1	48.8	160.5	18.9439	2	437	8.375	72.25	-1.00813	-1.67868	-0.317788	2	1	0	1	0	0	1	0	1	0	0	0	1	1	1	1	1	0	1	0	1
2	0	4	2	2.02246	12	12	#NULL!	3	1	0	0	0	0	1	1	1	24	1	47.2	152.5	20.2956	2	437	10.05	76.55	0.485463	-0.0882854	0.695151	2	1	0	1	0	0	1	0	1	0	0	0	0	1	0	1	1	0	0	0	1
2	0	3	2	0.279499	8	8	2	4	1	1	1	1	1	1	1	1	24	1	48.525	155.65	20.0294	2	440	8.5	71.1	-1.64692	-2.98	-0.241668	1	1	1	1	0	0	1	0	1	0	0	0	0	0	0	1	0	0	0	0	1
2	0	3	2	-1.7429	8	8	#NULL!	4	1	1	0	0	0	1	1	1	21	1	51.8	165.45	18.9233	2	442	10.25	78.8	0.0371794	0.0697005	0.0251199	1	1	1	1	0	1	0	0	1	0	0	0	1	0	1	1	1	0	1	0	0
2	0	4	2	-4.85263	7	11	#NULL!	1	0	1	0	0	0	1	1	1	24	1	55.325	153	23.6341	2	423	9.85	71.9	-0.203817	-2.44136	1.27604	1	1	1	1	0	0	1	0	1	0	0	0	0	1	0	1	1	0	0	0	1
2	0	4	1	-1.12244	7	0	#NULL!	1	1	0	0	1	1	1	1	1	22	1	44.625	151.6	19.4169	2	416	7.825	68.3	-1.44636	-2.88766	0.0230792	2	1	1	1	0	0	0	0	1	0	0	0	0	1	0	1	1	0	0	0	0
2	0	6	2	2.0501	6	6	1	3	1	1	1	0	0	1	1	1	27	1	54.525	155.55	22.5349	2	433	8.675	73.45	-0.690136	-1.18263	-0.22724	2	1	1	1	0	1	1	0	0	0	0	0	0	0	1	1	1	0	0	0	1
2	0	6	2	-6.15476	7	8	2	4	1	1	0	1	1	1	1	1	21	1	47.375	145.1	22.5017	2	430	9.475	77.7	0.0521481	0.435748	-0.199646	2	1	1	1	0	1	1	0	0	0	0	0	0	0	0	1	0	1	0	0	1
2	0	4	2	-0.557563	7	4	2	4	1	1	0	0	0	1	1	1	18	1	40.475	147.65	18.5661	2	433	8.6	71.1	-1.49786	-2.89258	-0.0990589	1	1	1	1	0	0	1	0	1	0	0	0	1	0	1	1	1	0	1	0	1
2	0	4	2	1.01019	7	8	#NULL!	4	1	1	1	0	0	1	1	1	26	1	51.75	150.15	22.9541	2	432	10.525	70.75	0.342149	-3.02096	2.37745	1	1	0	1	0	0	1	0	1	0	0	0	0	1	0	1	1	0	0	0	1
2	0	3	1	-2.2588	0	0	1	2	1	1	1	0	0	1	1	1	24	1	52.05	156.55	21.238	2	428	8.225	71.15	-1.86916	-2.80947	-0.661671	1	1	1	1	0	0	0	0	1	0	0	0	0	0	0	1	0	1	0	0	0
2	0	6	2	-0.765755	8	9	#NULL!	1	1	1	1	1	1	1	1	1	28	1	48.3	154.1	20.3396	2	430	5.55	62.65	-5.00416	#NULL!	-2.33828	1	1	1	1	0	1	1	0	1	0	0	0	1	1	1	1	1	0	1	0	1
2	0	3	1	-1.70379	8	9	#NULL!	1	1	0	1	0	0	1	1	1	16	1	55.65	155.9	22.8967	2	429	8.675	72	-0.665338	-1.66942	0.137047	2	1	0	1	0	0	1	0	1	0	0	0	0	1	0	1	1	0	0	0	1
2	0	7	2	-0.873909	7	4	2	4	1	1	1	0	0	2	1	1	35	1	59.175	156.85	24.053	2	423	8.75	70.05	-0.556742	-2.32001	0.742257	2	1	1	1	0	1	1	0	1	0	0	0	0	1	1	1	1	0	0	0	1
2	0	6	2	-4.33577	3	8	1	3	1	1	1	0	0	1	1	1	24	1	40.625	149.8	18.1038	1	426	7.775	69	-1.56509	-2.74862	-0.254456	2	1	0	1	0	0	1	0	1	0	0	0	0	0	0	1	0	0	0	0	1
2	0	4	2	-3.58635	2	7	2	4	1	1	0	0	0	2	1	1	32	1	49.6	151	21.7534	2	418	9.325	72.7	-0.669544	-2.05078	0.397273	1	1	1	1	0	0	0	0	0	0	0	0	0	0	0	1	0	0	0	0	0
2	0	7	2	-4.50623	7	7	1	3	1	0	0	0	0	1	2	4	21	1	41.375	140.25	21.0345	2	410	7.05	66.45	-2.29894	-3.51025	-0.548816	2	1	1	1	0	0	0	0	1	0	0	0	0	0	1	1	1	0	0	0	0
2	0	5	2	-4.57175	1	3	3	4	1	0	0	0	0	2	1	1	38	1	82.775	174.5	27.1837	3	408	10.05	75.9	0.661816	0.0780683	0.831871	2	1	1	1	0	0	1	0	1	0	0	0	0	0	0	1	0	0	0	0	1
2	0	5	2	-0.659451	8	8	1	4	1	1	1	0	0	1	1	1	33	1	38.65	151.3	16.8839	1	408	9	74.65	-0.926542	-1.11604	-0.569837	1	1	1	1	1	0	0	0	1	0	0	0	0	1	0	1	1	0	0	0	1
2	0	3	1	-0.415	7	7	#NULL!	1	1	1	1	0	0	1	1	2	21	1	44.55	150.45	19.6817	2	404	9.95	71.45	0.606667	-1.54623	1.74091	2	1	1	1	0	0	1	0	1	0	1	0	1	1	0	1	1	0	1	0	1
2	0	5	1	1.57404	2	#NULL!	1	4	1	1	0	0	0	1	2	3	28	1	59.025	162.15	22.4493	2	395	9.375	75.05	0.18399	-0.0535785	0.258557	2	0	0	1	0	0	1	0	1	0	0	0	0	1	0	1	1	0	0	0	1
2	0	4	2	-4.34484	5	8	2	4	1	1	1	0	0	1	1	1	24	1	46.075	153.75	19.491	2	405	8.55	71.25	-0.634194	-1.63558	0.172412	2	1	1	1	0	0	1	0	1	0	0	0	0	0	0	1	0	0	0	0	1
2	0	7	2	-4.35345	4	7	2	4	1	1	0	0	0	1	1	1	41	1	60.65	148.5	27.5029	3	396	7.15	64.1	-2.08325	-4.23178	0.429114	2	1	1	1	0	0	1	0	1	0	0	0	0	0	0	1	0	0	0	0	1
2	0	6	1	-4.08682	3	6	#NULL!	1	1	0	1	0	0	1	1	1	26	1	43.275	147.75	19.8236	2	396	9.425	72.25	-0.427451	-1.92896	0.654592	1	1	1	1	0	0	1	0	1	0	0	0	0	0	0	1	0	0	0	0	1
2	0	5	1	3.15047	10	8	#NULL!	1	1	0	0	0	0	1	1	1	22	1	63.5	165.95	23.0579	2	381	9.7	75.75	-0.0622694	-0.253553	0.0572641	1	1	1	1	0	0	1	0	1	0	1	0	0	1	0	1	1	0	1	0	1
2	0	6	1	4.30963	6	10	1	4	1	0	1	0	0	1	1	1	22	1	51.3	155.2	21.2978	2	398	7.6	67.5	-1.57561	-2.96461	-0.0541636	2	1	1	1	0	1	1	0	1	0	0	0	1	0	0	1	0	1	1	0	1
2	0	7	1	4.45475	8	5	#NULL!	3	1	1	0	0	0	1	1	1	35	1	60.775	158.45	24.207	2	397	8.375	71.15	-1.50639	-2.39595	-0.438906	1	1	0	1	0	0	0	0	0	0	0	1	0	0	1	1	1	1	0	1	0
2	0	8	2	-6.49566	2	8	2	4	1	0	1	0	0	2	1	1	35	1	49	147.7	22.4613	2	396	8.1	67.5	-1.02578	-2.93902	0.63914	2	1	1	1	0	0	1	0	1	0	0	0	0	0	0	1	0	0	0	0	1
2	0	4	2	-5.56028	6	3	1	3	0	1	0	0	0	1	1	1	25	1	52.1	160.45	20.2376	2	388	9.525	71.55	0.357155	-1.28762	1.25898	2	1	0	1	0	0	0	0	0	0	0	0	0	0	0	1	0	0	0	0	0
2	0	6	2	-2.70647	0	0	1	3	1	1	1	0	0	1	1	1	30	1	64.65	152.85	27.6718	3	382	7.65	68.05	-1.41281	-2.54586	-0.151006	2	1	0	1	0	0	1	0	1	0	0	0	0	0	1	1	1	0	0	0	1
2	0	4	1	-1.77971	7	7	#NULL!	1	1	0	1	0	0	1	1	4	24	1	55.875	160.35	21.731	2	368	8.625	71.6	-1.04159	-1.78747	-0.218685	1	1	1	1	0	0	1	0	1	0	0	0	1	0	0	1	0	0	1	0	1
2	0	8	2	3.77727	9	12	#NULL!	3	1	1	1	0	0	1	1	2	27	1	56.25	160.35	21.8768	2	391	9.75	72.05	0.525881	-1.13885	1.3822	2	1	1	1	0	0	1	0	1	0	0	0	0	1	1	1	1	0	0	0	1
2	0	10	2	7.85596	12	12	#NULL!	1	1	1	0	0	0	1	2	5	22	1	63.2	154.15	26.5968	3	378	10.525	70.3	1.21816	-1.62578	2.59651	2	1	1	1	0	0	1	0	1	0	0	1	0	1	1	1	1	1	0	1	1
2	0	3	1	-0.963598	6	7	#NULL!	1	1	0	1	0	0	2	1	1	20	1	44.675	147.7	20.4788	2	385	9.275	71.5	0.161339	-1.26404	0.988996	2	1	1	1	0	1	1	0	1	0	1	0	1	0	1	1	1	0	1	0	1
2	0	6	2	4.99315	11	11	#NULL!	3	1	1	1	0	0	1	1	1	25	1	50.2	157.6	20.2112	2	379	9.125	72.45	0.0680762	-0.812997	0.576075	2	1	0	1	0	1	1	0	1	0	0	0	0	0	0	1	0	0	0	0	1
2	0	5	#NULL!	3.36973	12	10	#NULL!	1	1	0	0	0	0	1	2	1	19	1	56.45	154.2	23.7408	2	373	10.975	74	1.12804	-0.8584	1.94535	1	1	1	1	0	0	1	0	1	0	0	1	0	0	1	1	1	0	0	1	1
2	0	6	1	1.60255	12	12	#NULL!	1	1	0	1	0	0	1	1	1	34	1	58.275	152	25.2229	3	383	9.15	70.15	0.0641152	-1.75338	1.19221	2	1	1	1	0	0	1	0	1	0	0	0	1	0	1	1	1	0	1	0	1
2	0	6	2	-5.10384	6	7	2	4	1	1	1	0	0	1	1	1	28	1	51.125	152.15	22.0846	2	373	10.6	71.5	0.807891	-1.90497	2.23646	1	1	0	1	0	1	1	0	1	0	0	0	0	0	0	1	0	0	0	0	1
2	0	4	1	-2.36379	7	8	#NULL!	1	1	0	1	0	0	1	1	1	19	1	50.7	150.4	22.4136	2	372	10.25	75.85	0.506504	-0.067727	0.689623	1	1	1	1	0	0	1	0	1	0	0	0	0	1	0	1	1	0	0	0	1
2	0	6	1	-0.943445	4	8	#NULL!	1	1	0	1	0	0	1	1	2	21	1	53.825	156.2	22.0608	2	361	7.35	67.75	-1.60621	-2.37339	-0.503504	2	1	1	1	0	0	0	0	1	0	0	0	0	1	0	1	1	0	0	0	0
2	0	6	2	-3.76585	2	8	#NULL!	4	1	1	0	0	0	1	1	1	25	1	64.775	155.25	26.8747	3	371	9.875	75.35	0.171807	-0.261114	0.370957	1	1	1	1	0	0	1	0	1	0	0	0	0	1	0	1	1	0	0	0	1
2	0	4	1	-1.16598	4	6	#NULL!	1	1	0	1	0	0	1	1	2	28	1	58.525	154.35	24.5656	2	359	8.225	70.55	-1.40846	-2.09278	-0.46953	1	1	0	1	0	0	0	0	0	0	0	0	0	0	0	1	0	0	0	0	0
2	0	7	1	8.40876	11	14	#NULL!	1	1	1	1	0	0	1	1	1	23	1	46.325	151.75	20.1168	2	354	8.6	75.4	-0.967629	0.0396422	-1.33056	1	1	1	1	0	0	1	0	1	0	0	0	1	0	1	1	1	1	1	0	1
2	0	4	1	-3.64528	12	10	#NULL!	1	1	0	1	0	0	1	1	1	25	1	46.8	148	21.366	2	374	6.4	64.4	-2.89006	-3.84612	-0.906885	2	1	1	1	0	0	1	0	1	0	0	0	0	0	0	1	0	0	0	0	1
2	0	4	1	-2.03876	8	8	#NULL!	1	1	0	1	0	0	1	1	1	24	1	56	163.45	20.9613	2	357	8.075	70.55	-0.788699	-1.22322	-0.271669	2	1	0	1	0	0	0	1	0	0	0	0	0	1	0	1	1	0	0	0	1
2	0	7	1	-4.29	8	10	2	4	1	0	0	0	0	1	1	1	26	1	56.625	155.35	23.4631	2	366	10.1	73.05	0.97017	-0.386292	1.51496	2	1	0	1	0	0	1	0	1	0	0	0	0	0	0	1	0	0	0	0	1
2	0	5	1	-0.997625	6	8	1	1	1	1	1	0	0	2	1	1	36	1	46.975	145.65	22.1435	2	362	6.55	64.15	-2.60138	-3.78917	-0.551961	2	1	0	1	0	1	0	0	1	0	0	0	0	1	1	1	1	0	0	0	0
2	0	5	2	-3.71255	6	5	1	4	1	0	1	0	0	1	1	1	21	1	47.675	161.25	18.3354	1	347	8.075	71.15	-0.718605	-0.835477	-0.43512	2	1	1	1	0	0	1	0	0	0	0	0	0	0	0	1	0	0	0	0	1
2	0	5	2	-5.46026	0	5	3	4	1	0	1	0	0	2	1	1	26	1	51.65	158.35	20.5984	2	342	9.7	72.35	0.811119	-0.283581	1.2551	2	1	1	1	0	0	0	0	1	0	1	0	0	0	0	1	0	0	1	0	0
2	0	7	1	2.10985	0	8	#NULL!	1	1	0	1	0	0	1	1	1	25	1	62.5	159.15	24.6755	2	361	8.975	73.25	-0.629718	-0.984025	-0.220652	1	1	1	1	0	0	0	0	0	0	0	0	0	0	0	1	0	0	0	0	0
2	0	6	2	-0.251917	9	7	#NULL!	4	1	1	1	0	1	1	1	2	30	1	62.3	163.8	23.2199	2	360	9.9	72.4	0.850837	-0.547048	1.4582	2	1	1	1	0	0	1	0	1	0	1	0	1	1	1	1	1	1	1	0	1
2	0	7	2	1.74817	7	5	1	3	1	1	1	0	0	1	1	1	29	1	53.55	156.1	21.9763	2	359	9.675	74.35	0.673638	0.228939	0.759239	2	1	0	1	1	1	1	0	1	0	0	0	0	0	1	1	1	1	0	0	1
2	0	3	1	-0.423022	10	12	1	1	1	0	0	0	0	1	1	1	22	1	58.925	155.5	24.3691	2	347	10.075	73.85	0.532136	-0.501833	0.995937	1	1	0	1	0	0	1	0	1	0	0	0	0	0	1	1	1	1	0	0	1
2	0	7	1	0.175741	7	3	3	4	1	0	1	0	0	1	2	1	17	1	49.525	152.1	21.4075	2	355	7.725	69.95	-1.94721	-2.28587	-1.05018	1	1	0	1	1	0	1	0	1	0	0	0	0	0	1	1	1	0	0	0	1
2	0	7	1	-3.33878	0	0	1	4	1	0	1	0	0	1	1	1	33	1	52.8	154.6	22.091	2	359	9.3	71.55	-0.290598	-1.67031	0.703472	1	1	1	1	0	0	1	0	1	0	0	0	0	0	1	1	1	0	0	0	1
2	0	6	1	4.79721	8	8	1	3	1	1	1	0	0	1	2	3	38	1	51.925	152.75	22.2543	2	354	10.175	71.15	0.570414	-1.76227	1.87297	1	1	1	1	1	0	1	0	1	0	0	0	0	0	1	1	1	0	0	0	1
2	0	6	2	-5.14751	8	8	3	4	1	1	1	0	0	1	1	2	27	1	56.8	163.1	21.3521	2	357	9.425	71.9	-0.153972	-1.49123	0.757422	1	1	1	1	0	0	0	0	0	0	0	0	0	0	0	1	0	0	0	0	0
2	0	6	2	-3.4129	6	7	1	3	1	1	0	1	1	1	1	1	27	1	66	161.65	25.2576	3	360	8.8	71.6	-0.80187	-1.66497	0.0255026	1	1	1	1	1	0	1	0	0	0	1	1	1	1	1	1	1	1	1	1	1
2	0	3	2	-4.74432	7	6	3	4	1	1	1	0	0	2	#NULL!	2	27	1	48.675	145.15	23.1032	2	352	6.775	66.05	-2.23703	-2.91187	-0.860202	2	1	0	1	0	0	0	0	0	0	0	0	0	0	0	1	0	0	0	0	0
2	0	3	2	-3.58758	8	#NULL!	2	4	1	1	0	0	0	1	1	2	29	1	40.925	139	21.1816	2	356	8.85	69.75	-0.0270561	-1.52109	0.944777	2	1	1	1	0	0	0	0	0	0	0	0	0	0	0	1	0	0	0	0	0
2	0	8	1	-3.73262	5	12	#NULL!	1	1	1	1	0	0	1	2	1	33	1	58.2	162.2	22.1218	2	351	7.75	70.5	-1.08927	-1.15222	-0.718927	2	1	1	1	0	0	1	0	0	0	0	0	0	0	1	1	1	0	0	0	1
2	0	3	2	1.33819	0	5	1	2	1	1	1	0	0	1	1	2	31	1	52.5	157.75	21.097	2	350	9.275	72.6	-0.249213	-1.08289	0.361662	1	1	1	1	0	0	1	0	0	0	0	0	0	1	0	1	1	0	0	0	1
2	0	3	2	-3.83997	2	4	2	4	1	1	1	0	0	2	1	2	22	1	42.475	146	19.9263	2	350	7.625	67.15	-2.02857	-3.39919	-0.232987	1	1	1	1	0	1	0	0	1	0	0	0	0	0	0	1	0	0	0	0	0
2	0	4	2	0.318034	4	8	#NULL!	4	1	1	1	0	0	1	1	1	26	1	60.25	153.9	25.4378	3	350	7.4	67.55	-1.47063	-2.29513	-0.36508	2	1	1	1	1	0	1	0	1	0	0	0	0	0	0	1	0	0	0	0	1
2	0	6	1	2.01979	12	12	#NULL!	1	1	0	1	0	0	1	1	1	22	1	53.075	149.7	23.6835	2	347	7.625	67.2	-2.00665	-3.33356	-0.251285	1	1	1	1	0	1	1	0	1	0	0	0	0	1	1	1	1	0	0	0	1
2	0	5	2	-1.67229	8	12	#NULL!	3	1	0	1	0	0	2	1	1	26	1	46.6	151.3	20.3567	2	326	7.85	69.9	-1.58571	-1.8475	-0.83306	1	1	0	1	0	0	0	0	0	0	0	0	0	1	1	1	1	0	0	0	0
2	0	7	1	-3.97669	5	6	2	4	1	0	1	0	0	1	1	1	31	1	43.25	155.3	17.9326	1	329	9.05	70.1	-0.314288	-1.81052	0.829988	1	1	0	1	1	0	0	1	1	0	0	0	0	1	0	1	1	0	0	0	1
2	0	3	1	0.42922	8	10	#NULL!	4	1	1	1	0	0	1	1	1	18	1	50.25	157.7	20.2056	2	342	8.975	70.2	-0.489892	-1.97745	0.699275	1	1	1	1	0	0	1	1	1	0	0	0	0	1	0	1	1	0	0	0	1
2	0	4	1	0.806371	5	3	1	3	1	1	0	0	0	1	1	1	33	1	58.325	151.1	25.5462	3	337	7.95	66.15	-1.55507	-3.63384	0.640805	1	1	1	1	0	1	1	0	1	0	0	1	0	0	0	1	0	0	0	1	1
2	0	4	2	-3.24245	8	9	#NULL!	3	1	1	1	0	0	1	1	1	22	1	64.325	159.25	25.3642	3	334	10.725	72.2	1.20948	-0.990375	2.16923	1	1	0	1	1	0	0	0	0	0	0	0	0	1	1	1	1	0	0	0	1
2	0	3	2	-2.43759	8	7	#NULL!	2	1	1	1	0	0	1	1	1	18	1	51.125	158.75	20.2864	2	336	8.05	69.95	-1.43419	-1.98869	-0.537843	1	1	0	1	0	0	1	0	1	0	0	0	1	0	1	1	1	0	1	0	1
2	0	5	2	-5.9843	8	12	#NULL!	4	1	1	1	0	0	1	1	1	22	1	56.125	161.4	21.5451	2	338	7.95	66.85	-0.783822	-2.39561	0.638855	2	1	1	1	0	0	1	0	1	0	0	0	0	0	0	1	0	0	0	0	1
2	0	6	2	5.30628	0	7	3	4	1	1	1	0	0	1	1	1	42	1	52.725	154.45	22.1025	2	333	8.35	65.95	-1.07934	-3.65928	1.29545	1	1	0	1	0	1	1	0	1	0	0	0	0	1	0	1	1	0	0	0	1
2	0	4	2	-2.41181	6	#NULL!	#NULL!	3	1	1	0	0	0	1	1	2	22	1	66.075	155.5	27.326	3	329	8.9	69.35	-0.467093	-2.13363	0.874064	1	1	1	1	0	0	0	0	0	0	0	0	0	0	0	1	0	1	0	0	0
2	0	3	1	-4.41992	8	7	#NULL!	1	1	1	1	0	0	2	1	1	18	1	51.525	163.95	19.1688	2	330	7.475	68.35	-2.05879	-2.58056	-0.909934	1	1	0	1	1	0	0	0	1	0	0	0	1	0	0	1	0	0	1	0	1
2	0	3	2	-1.44114	12	10	#NULL!	1	1	1	1	0	0	1	1	1	24	1	47.95	149.5	21.4539	2	329	8.275	69.5	-1.13057	-2.069	-0.0501874	1	1	0	1	0	0	1	0	1	0	0	0	0	0	1	1	1	0	0	0	1
2	0	4	1	3.44064	6	6	#NULL!	1	1	0	1	0	0	1	1	1	21	1	58.15	162	22.1574	2	328	8.475	68.2	-0.183086	-1.70861	0.916112	2	1	0	1	0	1	1	0	1	0	0	0	0	0	0	1	0	0	0	0	1
2	0	5	2	-4.55092	7	#NULL!	1	4	1	0	0	0	0	1	1	1	25	1	52.85	153.85	22.328	2	314	8.325	68.45	-0.95772	-2.2769	0.376313	1	1	1	1	0	0	1	0	1	0	0	0	0	1	0	1	1	0	0	0	1
2	0	7	1	3.54741	8	8	#NULL!	1	0	1	1	0	0	1	1	1	23	1	76.075	156	31.2603	4	314	9.575	72.4	0.32276	-0.558732	0.798204	1	1	0	1	0	1	1	0	1	0	0	0	1	0	0	1	0	1	1	0	1
2	0	10	2	-2.99895	10	6	#NULL!	1	1	1	1	0	0	1	1	2	33	1	63.45	157.85	25.4649	3	331	8.375	66.85	-1.03682	-3.2422	1.00491	1	1	0	1	0	0	1	0	1	0	0	0	0	1	0	1	1	0	0	0	1
2	0	6	2	-2.65804	8	8	2	4	1	1	1	0	0	1	1	2	36	1	56.05	159.85	21.9356	2	322	7.175	66.65	-1.52457	-2.23487	-0.419083	2	1	1	1	1	0	1	0	1	0	0	0	1	0	0	1	0	0	1	0	1
2	0	4	1	2.5615	8	8	1	2	1	1	1	0	0	1	1	1	22	1	55.85	152.6	23.9836	2	322	7.45	66.15	-1.20795	-2.43499	0.161135	2	1	1	1	0	1	1	1	1	0	0	0	0	1	1	1	1	0	0	0	1
2	0	2	2	-5.47294	8	8	#NULL!	4	1	0	0	0	0	1	2	4	20	1	49.3	155.9	20.2841	2	310	8.775	71.9	-0.444993	-0.705447	-0.100118	1	1	1	1	0	0	1	0	1	0	0	0	0	0	0	1	0	0	0	0	1
2	0	6	1	-1.84779	7	6	#NULL!	3	1	0	1	0	0	1	1	1	31	1	49.375	148.35	22.4353	2	326	7.325	68.05	-2.21078	-2.64607	-1.05674	1	1	0	1	0	0	1	0	1	0	1	0	0	0	1	1	1	0	1	0	1
2	0	6	1	-4.93129	7	1	#NULL!	1	1	0	1	0	0	1	1	1	39	1	85.85	165.85	31.2111	4	303	9.95	68.95	1.30098	-1.0028	2.37399	2	1	0	1	0	0	1	0	1	0	0	0	0	1	0	1	1	0	0	0	1
2	0	4	2	3.48167	5	10	#NULL!	1	1	1	1	0	0	1	1	1	39	1	49.225	158.75	19.5325	2	318	7.875	63.55	-0.714627	-3.41781	1.6481	2	1	0	1	0	0	0	0	0	0	0	0	0	0	0	1	0	0	0	0	0
2	0	5	1	-3.09807	4	5	1	4	1	1	1	0	0	1	1	1	27	1	62.75	157.5	25.296	3	296	8.55	68.95	0.133315	-0.883887	0.796424	2	1	0	1	0	0	1	0	1	0	0	0	1	0	0	1	0	0	1	0	1
2	0	3	2	6.90223	7	8	#NULL!	3	1	1	1	0	0	1	1	1	22	1	40.675	141	20.4592	2	319	8.225	69.45	-1.10761	-1.9261	-0.107389	1	1	1	1	0	0	1	1	1	0	1	0	0	0	0	1	0	0	1	0	1
2	0	7	1	2.90403	3	8	#NULL!	2	1	1	1	0	0	1	1	1	28	1	55.775	151.6	24.2684	2	316	7.75	67.5	-0.832397	-1.80032	0.160308	2	1	1	1	0	0	1	0	1	0	0	1	0	0	1	1	1	1	0	1	1
2	0	3	1	1.58807	5	8	#NULL!	1	1	1	1	0	0	1	1	1	20	1	48.875	151.9	21.1822	2	294	7.95	68.85	-0.448108	-0.890414	0.0353609	2	1	1	1	0	0	0	0	0	0	0	0	0	1	0	1	1	0	0	0	0
2	0	5	1	-3.42224	7	6	#NULL!	1	1	1	0	0	0	1	1	1	29	1	56.4	154.85	23.521	2	317	7.15	64.9	-1.51556	-2.86058	0.141187	2	1	1	1	0	0	1	0	1	0	0	0	0	1	0	1	1	0	0	0	1
2	0	3	1	7.28849	7	12	#NULL!	2	1	1	1	0	0	1	1	1	21	1	56.95	153.2	24.2648	2	312	10.05	69.7	0.785747	-1.69941	2.17442	1	1	0	1	0	0	0	0	1	0	0	0	0	1	0	1	1	1	0	0	0
2	0	5	2	-0.452379	6	9	#NULL!	3	1	1	1	0	0	1	1	1	25	1	59.525	149.4	26.6685	3	305	11	71.35	1.68311	-0.856401	2.69708	1	1	1	1	0	1	0	0	1	0	0	0	0	1	0	1	1	0	0	0	0
2	0	5	1	5.71137	7	8	#NULL!	1	1	0	1	0	0	1	1	1	39	1	55.825	151.95	24.1784	2	316	8.9	70	0.305114	-0.79563	0.937618	2	1	0	1	1	0	1	0	1	0	0	0	1	0	0	1	0	0	1	0	1
2	0	6	2	5.08049	6	12	#NULL!	1	1	1	1	0	0	1	1	1	38	1	50.375	151.8	21.8611	2	307	8.8	69.25	-0.394243	-1.80932	0.772695	1	1	0	1	0	0	0	0	0	0	0	0	0	1	0	1	1	0	0	0	0
2	0	6	1	9.35082	8	12	#NULL!	1	1	0	1	0	0	1	2	1	30	1	56.175	154.25	23.6098	2	305	6.75	65.45	-1.90849	-2.45375	-0.691355	2	1	1	1	0	1	1	0	1	0	1	0	0	0	0	1	0	0	1	0	1
2	0	3	1	-3.83114	10	8	1	3	1	1	0	0	0	1	1	1	20	1	48.9	141.6	24.3883	2	303	7.6	65.85	-1.69476	-3.22943	0.212446	1	1	0	1	0	0	1	0	1	0	0	0	0	0	0	1	0	0	0	0	1
2	0	5	2	0.12997	4	6	#NULL!	4	1	0	0	0	0	1	1	1	16	1	58.6	155.55	24.2191	2	284	8.4	69.75	-0.622579	-1.17808	0.0492026	1	1	0	1	0	0	1	0	1	0	0	0	0	0	0	1	0	0	0	0	1
2	0	3	1	-1.15648	12	7	#NULL!	1	1	0	0	0	0	1	1	1	25	1	51.7	150.6	22.7951	2	284	8.25	68.3	-0.0609805	-0.942082	0.59879	2	1	0	1	0	0	0	0	1	0	0	0	1	1	0	1	1	1	1	0	0
2	0	6	1	-4.41992	6	6	#NULL!	1	1	0	1	0	0	1	1	1	32	1	44.275	146.7	20.573	2	303	7.575	65.65	-0.921245	-2.34127	0.508517	2	1	0	1	0	0	1	0	1	0	0	0	0	0	0	1	0	0	0	0	1
2	0	3	2	0.496488	7	9	#NULL!	1	1	1	1	1	1	2	1	1	26	1	51	159.5	20.047	2	303	8.5	66.6	-0.677996	-2.90093	1.26855	1	1	1	1	0	1	0	0	1	0	0	0	0	0	1	1	1	0	0	0	0
2	0	3	1	3.73365	8	8	#NULL!	2	1	1	1	0	0	1	1	1	21	1	43.3	148.85	19.543	2	297	8.6	68.45	-0.52061	-1.98661	0.76536	1	1	1	1	0	0	1	0	1	0	0	0	0	1	1	1	1	0	0	0	1
2	0	2	1	-1.12419	8	8	#NULL!	2	1	1	0	0	0	1	1	4	18	1	47.225	151.65	20.5346	2	300	7.125	65.15	-2.25197	-3.48641	-0.300424	1	1	0	1	0	0	1	0	1	0	0	0	0	0	1	1	1	0	0	0	1
2	0	8	2	-2.45701	2	5	#NULL!	3	1	1	1	0	0	2	1	1	33	1	51.6	154.8	21.5332	2	277	7.3	68.6	-1.01405	-0.694088	-0.84257	2	1	0	1	0	0	1	0	1	0	0	0	1	1	0	1	1	0	1	0	1
2	0	3	2	3.73039	8	7	#NULL!	1	1	1	0	0	0	1	1	1	17	1	45.475	150.5	20.077	2	292	8.975	68.75	-0.0866562	-1.7658	1.17018	1	1	1	1	1	0	1	0	1	0	1	0	0	1	0	1	1	1	1	0	1
2	0	3	1	1.02049	6	8	#NULL!	3	1	1	1	0	0	1	1	1	19	1	44.15	143.65	21.3954	2	292	7.275	68.75	-1.16982	-0.89662	-0.926962	2	1	1	1	1	0	0	0	0	0	0	0	0	1	0	1	1	0	0	0	1
2	0	6	2	-5.06452	3	#NULL!	3	4	1	0	0	0	0	1	1	2	27	1	55.1	151.55	23.9905	2	284	8.275	70	-0.759427	-1.06731	-0.215661	1	1	1	1	0	0	0	0	0	0	0	0	0	0	0	1	0	0	0	0	0
2	0	6	1	-2.3183	8	10	#NULL!	1	1	0	0	0	0	1	2	1	29	1	70.075	160.1	27.3389	3	286	9.55	69.15	0.538	-1.4806	1.76349	1	1	0	1	0	0	0	0	0	0	0	0	0	0	0	1	0	0	0	0	0
2	0	7	2	-4.35259	4	10	#NULL!	3	1	1	1	0	0	1	1	1	25	1	55.825	159.95	21.8203	2	285	9.325	70.95	0.326953	-0.665224	0.91786	1	1	1	1	0	0	1	0	1	0	0	0	0	0	0	1	0	0	0	0	1
2	0	7	1	-4.36844	8	12	1	3	1	0	1	1	1	2	1	1	36	1	50.325	163.45	18.8371	2	292	10.775	71.1	1.60431	-0.729532	2.53831	1	1	1	1	0	0	0	0	0	0	0	0	0	0	1	1	1	0	0	0	0
2	0	6	1	6.30068	9	14	#NULL!	1	1	0	1	0	0	1	2	1	28	1	52.4	152.6	22.5021	2	284	7.9	65.65	-0.417769	-2.03146	0.957661	2	1	0	1	0	0	1	0	1	0	0	0	0	1	0	1	1	0	0	0	1
2	0	3	#NULL!	3.43649	7	10	#NULL!	1	1	0	0	0	0	1	1	1	20	1	73.225	159	28.9644	3	273	9.525	72	0.633067	0.0324268	0.852822	1	1	1	1	0	0	1	0	1	0	1	0	0	0	0	1	0	0	1	0	1
2	0	7	2	-3.14903	5	7	1	3	1	1	1	0	0	1	1	1	26	1	46.325	155.3	19.2076	2	280	7.75	68.25	-0.542464	-0.892171	-0.0680194	2	1	0	1	0	1	0	0	0	0	0	0	0	1	0	1	1	0	0	0	0
2	0	3	2	4.30266	10	11	#NULL!	2	1	1	1	0	0	1	1	1	20	1	62.575	160.1	24.4128	2	276	7.775	67.25	-0.481442	-1.23399	0.273083	2	1	0	1	0	0	0	0	0	0	0	0	0	0	1	1	1	1	0	0	0
2	0	5	1	0.840171	7	7	#NULL!	1	1	1	1	0	0	2	1	1	19	1	41.35	151.1	18.1112	1	263	7.675	65.4	-0.473252	-1.77263	0.733396	2	1	0	1	0	0	0	0	0	0	0	1	0	1	0	1	1	0	0	1	0
2	0	7	2	-3.4272	8	7	#NULL!	4	1	0	0	0	0	1	2	1	20	1	57.025	157.05	23.1201	2	279	10.125	72.15	1.14341	-0.0181762	1.52364	1	1	1	1	0	0	0	0	0	0	0	0	0	0	0	1	0	1	0	0	0
2	0	6	2	-2.77528	5	7	#NULL!	4	1	0	1	0	0	1	1	1	31	1	52.075	153.7	22.0436	2	261	7.875	63.8	-0.242637	-2.40518	1.55867	2	1	1	1	0	0	1	0	1	0	0	0	0	1	0	1	1	0	0	0	1
2	0	4	2	-2.36316	6	10	#NULL!	3	1	0	1	1	1	1	1	1	22	1	59.875	153.8	25.3124	3	261	8.975	69.45	0.82454	-0.0453178	1.1746	2	1	1	1	0	0	0	0	0	0	0	0	0	1	0	1	1	0	0	0	0
2	0	7	1	-3.56005	2	5	#NULL!	1	1	1	1	0	0	1	1	2	30	1	55.7	162.45	21.1065	2	282	8.425	69.9	-0.577516	-1.07436	0.0359543	1	0	1	1	0	0	0	0	0	0	0	0	0	0	1	1	1	0	0	0	0
2	0	10	1	1.47039	9	4	#NULL!	1	1	1	1	0	0	1	2	99	23	1	72.2	162.45	27.3588	3	274	7.775	67.65	-0.464091	-1.03331	0.149408	2	1	0	1	0	0	1	0	1	0	0	0	1	0	0	1	0	0	1	0	1
2	0	4	1	-5.09706	8	8	#NULL!	1	1	0	1	0	0	1	1	1	23	1	52.55	153.3	22.3609	2	280	7.025	62.4	-1.36178	-3.30378	0.885645	2	1	1	0	0	0	0	0	0	0	0	0	0	0	0	0	0	0	0	0	0
2	0	5	1	-1.33741	4	12	1	3	1	1	1	0	0	1	1	1	27	1	52.15	148.5	23.6484	2	279	7.075	64.5	-2.13421	-3.41789	-0.122751	1	1	0	1	0	0	0	0	1	0	0	0	0	1	1	1	1	0	0	0	0
2	0	4	1	8.70149	9	12	#NULL!	1	1	1	1	0	0	1	1	1	21	1	55.7	157.8	22.3687	2	279	8.55	67.25	-0.415823	-2.19577	1.10774	1	1	1	1	0	0	1	0	1	0	0	0	0	1	0	1	1	0	0	0	1
2	0	5	2	-2.98815	7	6	3	4	1	0	1	0	0	1	1	1	29	1	61.875	160.2	24.1096	2	273	8.075	68.35	-0.143298	-0.72547	0.352097	2	1	1	1	0	0	0	0	0	0	0	0	0	0	0	1	0	0	0	0	0
2	0	11	2	7.57333	4	8	#NULL!	3	1	1	1	0	0	1	1	1	32	1	46.225	152.1	19.9811	2	272	7.55	67.4	-0.689901	-1.10107	-0.0955471	2	1	1	1	0	0	1	0	1	0	1	0	0	1	1	1	1	0	1	0	1
2	0	3	1	1.75862	8	6	#NULL!	1	1	1	1	0	0	1	1	1	19	1	47.1	142.85	23.0813	2	276	7.7	67.2	-0.561663	-1.25466	0.183063	2	1	1	1	0	0	1	0	1	0	0	0	0	0	1	1	1	0	0	0	1
2	0	5	1	2.66546	8	7	#NULL!	1	1	0	1	0	0	1	1	1	32	1	47.2	153.7	19.9799	2	269	9.05	68.8	0.820492	-0.465856	1.43957	2	1	1	1	0	0	1	0	1	0	0	0	0	1	0	1	1	0	0	0	1
2	0	5	2	9.52253	9	12	#NULL!	2	1	1	1	0	0	1	1	1	26	1	49.125	150.4	21.7174	2	267	9.575	68.4	1.2918	-0.595229	2.13135	2	1	0	1	0	0	0	0	1	0	0	0	0	1	1	1	1	0	0	0	0
2	0	5	2	-4.81793	2	4	2	4	1	0	0	0	0	1	1	2	30	1	50.9	148.4	23.1127	2	256	5.7	61.35	-3.76833	-4.42191	-1.33849	1	1	1	1	0	0	0	0	1	0	0	0	1	1	0	1	1	1	1	0	0
2	0	8	2	-4.91477	5	#NULL!	3	4	1	1	1	0	0	2	1	1	35	1	46.225	151.8	20.0601	2	274	8	68.3	-0.976948	-1.63657	-0.0546982	1	1	0	1	0	0	0	0	0	0	0	0	0	0	0	1	0	0	0	0	0
2	0	3	2	4.51016	7	8	#NULL!	2	1	1	1	0	88	1	1	1	29	1	53.575	153	22.8865	2	273	7.125	63.45	-2.01635	-3.78118	0.403561	1	1	0	1	0	0	0	0	0	0	0	0	0	0	0	1	0	0	0	0	0
2	0	7	2	-5.60082	3	#NULL!	2	4	1	1	0	0	0	2	1	1	38	1	50.075	145.25	23.735	2	265	8.175	68.8	-0.695485	-1.24237	0.0372492	1	1	1	1	0	0	0	0	1	0	0	0	0	1	0	1	1	0	0	0	0
2	0	3	2	-3.82441	5	6	#NULL!	4	1	0	1	0	0	1	1	1	18	1	46.05	150.95	20.2099	2	252	6.05	61.65	-2.36712	-3.15019	-0.42564	2	1	1	1	0	0	0	0	0	0	0	0	0	0	0	1	0	0	0	0	0
2	0	5	2	-4.71979	6	12	#NULL!	4	1	0	0	1	1	1	1	1	27	1	79.525	160.8	30.7561	4	253	8.3	69.75	-0.439275	-0.578726	-0.0964775	1	1	1	1	0	1	1	0	1	0	0	0	1	1	0	1	1	0	1	0	1
2	0	5	2	6.60228	6	10	2	4	1	1	1	0	0	1	1	1	36	1	55.35	155.5	22.8906	2	265	9.45	73.25	0.636202	0.751693	0.401105	1	1	1	1	1	0	1	0	1	0	1	0	0	0	0	1	0	0	1	0	1
2	0	6	1	4.00073	8	11	#NULL!	1	1	0	1	0	0	1	1	1	18	1	53.15	154.35	22.3095	2	257	7.225	63.3	-0.919326	-2.54502	0.837336	2	1	0	1	0	0	1	0	1	0	0	0	0	0	0	1	0	0	0	0	1
2	0	4	2	0.0480477	3	8	#NULL!	1	1	1	1	0	0	1	1	1	#NULL!	0	#NULL!	#NULL!	#NULL!	#NULL!	263	8.925	68.6	0.128156	-1.29317	1.15407	1	88	0	1	0	0	0	0	0	0	0	0	0	0	0	1	0	0	0	0	0
2	0	3	1	-4.74409	7	10	#NULL!	3	1	1	0	0	0	1	1	1	19	1	52.525	156.45	21.4593	2	260	6.775	65.7	-2.34656	-2.53837	-1.14613	1	1	1	1	0	0	0	1	0	0	0	0	0	0	0	1	0	0	0	0	1
2	0	5	2	2.51959	8	7	#NULL!	1	1	1	1	0	0	1	1	1	35	1	46.675	150.25	20.6755	2	259	7.675	69.7	-0.436493	0.0973909	-0.602001	2	1	0	1	0	0	0	0	0	0	0	0	0	0	0	1	0	0	0	0	0
2	0	5	1	-0.075181	7	3	#NULL!	1	1	0	1	0	0	1	1	1	27	1	53.65	163.6	20.0449	2	257	7.5	65.25	-0.608844	-1.72817	0.53709	2	1	1	1	0	1	1	0	1	0	0	0	0	1	0	1	1	0	0	0	1
2	0	7	2	-1.4085	3	8	#NULL!	1	1	1	1	0	0	1	1	1	36	1	47.075	147.5	21.6375	2	256	6.225	61.55	-2.16387	-3.26102	-0.0674669	2	1	1	1	0	0	1	0	1	0	0	0	0	0	1	1	1	0	0	0	1
2	0	5	2	-1.99209	10	12	#NULL!	1	1	0	1	0	0	1	1	1	28	1	47.475	150.3	21.0159	2	256	8.2	66.25	-0.580068	-2.21517	0.972026	1	1	0	1	0	0	0	0	1	0	0	0	0	1	0	1	1	0	0	0	0
2	0	8	2	2.87734	8	12	#NULL!	4	1	0	0	1	1	1	1	1	19	1	45.975	145.1	21.8367	2	253	7.15	67.05	-1.79362	-1.79662	-0.993033	1	1	0	1	0	0	0	0	0	0	0	0	0	0	0	1	0	0	0	0	0
2	0	6	1	8.26171	8	8	#NULL!	2	1	1	1	1	1	1	1	1	28	1	57.475	156.45	23.4816	2	251	7.3	65.3	-1.58634	-2.54748	-0.0632205	1	1	0	1	0	0	0	0	0	0	0	0	0	0	0	1	0	0	0	0	0
2	0	7	1	-2.00805	7	8	2	4	1	0	0	0	0	1	1	1	38	1	58.425	156.25	23.9309	2	237	5.725	60.95	-3.56165	-4.25445	-1.07205	1	1	1	0	0	0	0	0	0	0	0	0	0	0	0	0	0	0	0	0	0
2	0	5	2	-5.89696	5	6	2	4	1	1	0	#NULL!	0	1	1	1	32	1	58.35	156.05	23.9615	2	255	7.875	66.1	-0.187074	-1.33538	0.776604	2	1	1	1	0	0	0	0	0	0	0	0	0	0	0	1	0	0	0	0	0
2	0	6	2	-1.50221	5	8	#NULL!	4	1	1	1	0	0	1	1	1	34	1	56.75	160.9	21.9207	2	247	9.875	71.1	1.22604	0.153949	1.54279	1	1	0	1	0	0	0	0	0	0	0	0	0	0	0	1	0	0	0	0	0
2	0	5	2	-1.65598	0	7	1	3	1	1	0	0	0	1	1	1	30	1	49.275	156.35	20.1572	2	247	9.9	69.15	1.24959	-0.728473	2.17637	1	1	0	1	0	0	1	0	1	0	0	0	0	1	1	1	1	0	0	0	1
2	0	7	1	9.54331	4	8	#NULL!	1	1	0	1	0	0	1	1	1	34	1	56	154.15	23.5668	2	247	7.925	68.3	-0.800323	-1.11312	-0.169729	1	1	1	1	0	0	1	0	1	0	0	0	0	1	0	1	1	0	0	0	1
2	0	3	1	-3.1935	8	10	#NULL!	1	1	1	0	0	0	1	1	1	19	1	59.375	157.3	23.9964	2	242	8.775	68.7	0.82157	0.00867697	1.14289	2	1	0	1	0	0	1	0	1	0	0	0	1	1	1	1	1	0	1	0	1
2	0	11	2	-2.83655	9	9	2	4	1	1	0	0	0	1	1	1	27	1	62.45	154.45	26.1792	3	226	7.175	66.55	-1.47459	-1.47984	-0.760534	1	1	1	1	0	0	0	0	0	0	0	0	0	0	0	1	0	0	0	0	0
2	0	3	1	1.79829	7	9	#NULL!	1	1	1	1	0	0	1	1	1	19	1	54.25	157.55	21.8556	2	245	8.975	67.55	0.974671	-0.536452	1.70591	2	1	1	1	0	0	1	0	1	0	0	0	0	0	0	1	0	0	0	0	1
2	0	6	2	-2.53009	8	4	3	4	1	1	1	0	0	1	1	1	28	1	47.65	151.2	20.843	2	240	10.7	69.4	2.05182	-0.471653	2.97277	1	1	0	1	0	0	1	0	1	0	0	0	0	0	1	1	1	0	0	0	1
2	0	5	1	-2.48525	7	7	#NULL!	1	1	0	1	0	0	1	1	1	28	1	45.225	143.85	21.8554	2	239	9.025	66.8	0.476138	-1.63239	1.8945	1	1	0	1	0	0	0	1	1	0	0	0	0	0	0	1	0	0	0	0	1
2	0	9	1	0.45064	11	#NULL!	#NULL!	1	1	0	-99	0	0	1	2	5	19	1	63.65	167.15	22.7817	2	231	9.1	67.55	0.640776	-1.12725	1.73251	1	1	1	0	0	0	0	0	0	0	0	0	0	0	0	0	0	0	0	0	0
2	0	3	1	-5.55583	8	10	#NULL!	3	0	1	0	0	0	1	1	1	17	1	48.35	153.8	20.4401	2	234	6.2	63	-1.97275	-2.25641	-0.717432	2	1	1	1	0	0	0	0	0	0	0	0	0	1	0	1	1	0	0	0	0
2	0	6	2	-2.58797	4	8	1	2	1	1	1	0	0	1	1	1	43	1	47.875	147.8	21.9159	2	219	6.7	59.75	-1.15622	-3.36768	1.51823	2	1	0	1	0	0	1	0	0	0	0	0	0	0	0	1	0	0	0	0	1
2	0	7	2	4.26767	12	12	#NULL!	1	1	1	1	0	0	1	2	4	19	1	62.875	169.25	21.9493	2	234	9.75	71.15	1.24783	0.451152	1.37978	1	1	1	1	1	0	0	0	0	0	0	0	0	0	0	1	0	0	0	0	1
2	0	4	2	-1.16093	8	12	#NULL!	1	1	1	1	0	0	1	1	1	23	1	64.125	164.4	23.726	2	225	7.275	65.25	-0.538824	-1.12231	0.207328	2	1	0	1	0	1	0	0	0	0	0	0	0	0	0	1	0	0	0	0	0
2	0	3	2	-0.957745	8	8	1	4	1	0	1	0	0	2	1	2	32	1	49.9	150.5	22.0307	2	212	5.725	62.45	-2.39476	-2.06812	-1.39397	2	1	1	1	0	0	0	0	0	0	0	0	0	0	0	1	0	1	0	0	0
2	0	7	2	-2.09389	5	11	2	4	1	1	1	0	0	1	1	1	31	1	51.175	161.05	19.7304	2	217	6.925	64.5	-1.68887	-2.23146	-0.385079	1	1	1	1	0	0	0	0	0	0	0	0	0	1	0	1	1	0	0	0	0
2	0	4	2	4.18411	8	8	#NULL!	2	1	1	1	0	0	1	1	1	20	1	56.3	153.8	23.801	2	218	8.6	64.5	0.908394	-1.30433	2.21867	2	1	0	1	0	0	0	0	0	0	0	0	0	0	0	1	0	0	0	0	0
2	0	11	1	1.01398	7	12	#NULL!	1	1	0	1	0	0	1	1	1	25	1	59.925	162.6	22.6656	2	224	6.8	62.05	-1.08865	-2.47395	0.679508	2	1	1	1	0	0	0	0	1	0	0	0	0	0	0	1	0	0	0	0	0
2	0	4	2	-2.9463	7	8	3	4	1	1	1	0	0	1	1	2	22	1	46.3	141.3	23.1898	2	213	6.4	64.2	-2.34572	-2.28537	-1.23823	1	1	0	1	0	0	1	0	1	0	0	0	0	1	0	1	1	0	0	0	1
2	0	6	2	3.57532	8	12	#NULL!	1	1	1	0	0	1	1	1	2	32	1	55.45	160.05	21.6466	2	203	7.875	65.75	-0.350259	-1.35111	0.677486	1	1	1	1	0	0	1	0	1	0	0	0	0	1	1	1	1	0	0	0	1
2	0	6	1	0.66002	4	14	3	4	1	0	1	0	0	1	2	2	35	1	49.825	151.85	21.6082	2	208	7.5	61.7	-0.858092	-3.3319	1.77695	1	1	1	1	0	0	1	0	0	0	0	0	0	0	0	1	0	1	0	0	1
2	0	8	1	10.0115	8	9	#NULL!	4	1	0	1	0	1	1	2	1	20	1	54	158	21.6311	2	212	9.15	67	0.915879	-0.973577	1.98347	1	1	1	1	0	0	0	0	0	0	0	0	0	0	0	1	0	0	0	0	0
2	0	7	2	-0.319621	7	8	#NULL!	3	1	1	1	0	0	1	1	1	17	1	53.175	154.75	22.2048	2	212	8.1	65.1	-0.206967	-1.8491	1.25716	1	1	1	1	0	0	0	1	1	0	0	0	0	0	0	1	0	0	0	0	1
2	0	4	1	2.34322	10	12	2	4	0	0	0	0	0	1	1	1	23	1	48.55	158.05	19.4357	2	198	8.175	64.1	0.729384	-1.06108	1.83872	2	1	1	1	0	0	0	0	0	0	0	0	0	0	0	1	0	1	0	0	0
2	0	5	1	-4.47315	7	8	#NULL!	1	1	1	0	0	0	1	1	1	25	1	51.075	161.15	19.6674	2	203	7.725	64.4	0.20634	-1.03753	1.14612	2	1	0	1	0	0	0	0	0	0	0	0	0	0	0	1	0	0	0	0	0
2	0	4	2	2.27121	8	8	2	4	1	1	0	1	1	2	1	1	28	1	47.4	143.75	22.9384	2	214	6.025	57.1	-2.89395	-5.57422	1.7903	1	1	1	1	0	0	0	0	0	0	0	0	0	0	0	1	0	0	0	0	0
2	0	6	2	-2.09116	8	12	1	3	1	1	1	0	0	1	1	1	25	1	54.4	156.4	22.2395	2	206	9.725	65.55	2.03581	-0.601536	3.11518	2	1	1	1	0	0	1	0	1	0	0	0	0	1	0	1	1	0	0	0	1
2	0	3	1	5.85222	8	10	#NULL!	1	1	0	0	0	0	1	1	1	23	1	59.7	158.65	23.7189	2	202	8.775	68.6	1.25556	0.81191	1.17091	2	1	0	1	0	0	0	0	0	0	0	0	0	1	0	1	1	0	0	0	0
2	0	6	2	4.89254	3	8	#NULL!	3	1	1	1	0	0	1	1	2	28	1	40.95	136.75	21.8977	2	207	6.5	62.05	-1.26809	-2.14078	0.193137	2	1	1	1	0	0	0	0	0	0	0	0	0	0	1	1	1	1	0	0	0
2	0	8	2	-1.50184	3	6	#NULL!	3	1	1	1	0	0	1	1	1	35	1	57.15	158.15	22.8496	2	203	6.975	63.8	-0.634023	-1.29854	0.271785	2	1	0	1	0	0	0	0	0	0	0	0	0	0	0	1	0	0	0	0	0
2	0	6	2	-5.43036	7	11	2	4	1	1	1	0	0	1	1	1	23	1	49.15	150.9	21.5847	2	201	7.325	65.6	-0.981602	-1.37586	-0.139192	1	1	1	0	0	0	0	0	0	0	0	0	0	0	0	0	0	0	0	0	0
2	0	3	2	4.87325	11	12	#NULL!	3	1	1	1	0	0	1	1	1	19	1	54.6	161.15	21.0248	2	201	7.375	66.5	-0.149772	-0.0800984	-0.0652499	2	1	1	1	1	0	1	0	1	0	0	0	0	1	1	1	1	0	0	0	1
2	0	6	1	1.35398	9	6	1	1	1	1	1	0	0	2	1	2	25	1	52.7	160.2	20.5346	2	199	6.125	62.05	-1.66435	-1.97707	-0.460381	2	1	1	0	0	0	0	0	0	0	0	0	0	0	0	0	0	0	0	0	0
2	0	8	1	-4.59994	8	12	#NULL!	1	1	1	1	0	0	2	1	1	31	1	72.175	158.45	28.7476	3	201	8.8	65.1	0.69541	-1.60749	2.21456	1	1	0	1	0	0	0	0	0	0	0	0	0	0	0	1	0	0	0	0	0
2	0	6	2	-2.69344	7	8	#NULL!	3	1	1	1	0	0	1	1	1	24	1	55.825	159	22.0818	2	186	7.875	64.9	0.577743	-0.444342	1.17569	2	1	1	1	0	0	0	0	0	0	0	0	0	0	0	1	0	0	0	0	0
2	0	6	2	1.06183	12	12	#NULL!	4	1	1	0	0	0	2	1	1	21	1	56.775	154.15	23.893	2	194	7.775	60.7	0.370064	-2.46297	2.61467	2	1	1	1	0	0	1	0	1	0	0	0	0	1	0	1	1	0	0	0	1
2	0	3	2	1.46382	8	4	2	4	1	1	1	0	0	2	1	1	17	1	53.875	154.95	22.439	2	193	6.625	61.6	-0.933915	-2.04738	0.586595	2	1	0	1	0	0	0	0	0	0	0	0	0	0	0	1	0	0	0	0	0
2	0	7	2	-4.46497	4	6	2	4	1	1	0	1	1	2	1	1	29	1	51.25	154.85	21.3733	2	197	6.7	60.55	-0.892163	-2.59008	1.15807	2	1	1	1	0	0	0	0	0	0	0	0	0	0	0	1	0	0	0	0	0
2	0	3	2	3.68955	4	8	1	3	1	1	1	0	0	1	1	1	37	1	50	156.4	20.4407	2	192	7.425	64.7	-0.737151	-1.58784	0.3807	1	1	0	0	0	0	0	0	0	0	0	0	0	0	0	0	0	0	0	0	0
2	0	4	2	-5.81385	7	7	1	4	1	1	1	0	0	1	1	1	20	1	46.95	147.85	21.478	2	187	6.1	60.3	-1.53909	-2.49024	0.26992	2	1	1	1	0	0	0	0	0	0	0	0	0	1	0	1	1	0	0	0	0
2	0	4	1	-0.355051	5	11	#NULL!	1	1	0	1	0	0	1	1	1	18	1	59.175	162.8	22.327	2	183	8.175	67.8	0.267956	0.0730995	0.381269	1	1	0	1	0	0	0	0	0	0	0	0	0	0	0	1	0	0	0	0	0
2	0	3	2	1.06908	8	#NULL!	#NULL!	1	1	1	1	0	0	1	1	1	21	1	47.875	151.05	20.983	2	185	6.75	62.7	-0.672846	-1.39061	0.339173	2	1	1	1	0	0	0	0	0	0	0	0	0	0	0	1	0	0	0	0	0
2	1	6	2	-5.29826	8	9	2	4	1	1	0	1	1	1	1	1	31	1	52.2	156.35	21.3538	2	716	9.5	78.6	-1.49634	-2.30879	-0.366125	2	1	1	1	1	1	1	0	0	0	0	0	0	1	1	1	1	0	0	0	1
2	1	8	2	-6.53933	5	6	1	4	1	0	0	0	0	1	1	2	36	1	50.825	146.05	23.8273	2	670	8.725	75.1	-1.98927	-3.04838	-0.554812	2	1	1	1	0	0	1	0	1	0	0	0	1	1	0	1	1	0	1	0	1
2	1	4	1	-1.24258	6	10	#NULL!	1	1	1	1	0	0	1	1	1	23	1	50.325	150.45	22.2331	2	542	8.975	74.2	-1.74413	-2.92846	-0.483232	1	1	0	1	0	0	1	0	1	0	0	0	1	1	1	1	1	1	1	0	1
2	1	5	1	2.83654	10	8	#NULL!	1	1	0	1	0	0	1	1	1	24	1	54.175	159.5	21.295	2	442	8.25	72.6	-1.92836	-2.40534	-1.07001	1	1	1	1	0	0	1	1	1	0	0	0	0	1	1	1	1	0	0	0	1
2	1	5	2	4.22873	8	12	#NULL!	1	1	0	0	0	0	1	1	1	30	1	#NULL!	154.55	#NULL!	#NULL!	386	12	79.1	2.18827	1.63135	2.06042	2	0	0	1	0	0	1	0	1	0	1	1	0	1	1	1	1	1	1	1	1
2	1	6	1	-4.18239	10	4	#NULL!	1	0	1	1	0	0	2	1	1	31	1	58.2	163.15	21.865	2	271	8.075	67.4	-0.864253	-1.98175	0.373775	1	1	0	1	0	0	0	0	0	0	0	0	0	0	0	1	0	1	0	0	0
2	1	9	2	-0.68799	3	8	#NULL!	3	1	0	0	1	1	1	1	1	40	1	49.125	149	22.1274	2	270	6.225	63.05	-3.18568	-3.9064	-1.07074	1	1	0	1	0	0	1	0	1	0	0	0	0	1	1	1	1	0	0	0	1
2	1	8	2	2.74191	8	8	1	3	1	1	1	0	0	1	1	2	38	1	59.775	157.05	24.235	2	263	7.625	65.95	-1.30986	-2.48174	0.214099	1	1	0	1	0	1	1	0	1	0	0	0	0	1	1	1	1	1	0	0	1
2	1	5	2	-1.19115	10	10	#NULL!	1	1	1	1	1	1	1	2	4	24	1	58.7	161.15	22.6036	2	260	8.425	65.1	-0.371814	-2.80798	1.71504	1	1	1	1	1	0	1	0	1	0	0	0	0	1	1	1	1	0	0	0	1
2	1	11	1	-2.89847	6	8	#NULL!	1	1	0	1	1	1	2	1	1	29	1	53.225	160.25	20.7262	2	722	9.525	81.15	-2.0971	-2.11383	-1.38996	1	1	0	1	0	1	1	0	1	0	0	0	0	0	1	1	1	1	0	0	1
2	1	4	1	-1.94178	8	7	#NULL!	2	1	1	0	0	0	1	1	1	25	1	53.475	156.3	21.8893	2	723	12.475	83.15	0.265733	-1.46418	1.41523	1	0	1	1	0	0	1	1	1	0	0	0	1	1	1	1	1	1	1	0	1
2	1	4	2	4.06996	10	12	1	2	0	1	1	0	0	1	1	1	23	1	60.6	164.1	22.5038	2	718	11.075	85.5	-0.754411	-0.646405	-0.595413	1	0	0	1	0	0	1	0	1	1	1	0	0	1	1	1	1	1	1	0	1
2	1	4	2	7.65184	9	9	#NULL!	3	1	1	1	0	0	1	2	4	24	1	58.5	162.7	22.0994	2	729	12.6	79.45	0.324346	-2.72652	2.28979	1	0	0	1	0	0	1	0	1	0	0	1	0	0	0	1	0	0	0	1	1
2	1	6	2	-4.38397	4	10	2	4	1	0	1	0	0	1	1	1	33	1	56.9	156.5	23.2318	2	727	10.175	78.8	-1.53964	-2.92519	-0.0632301	1	1	0	1	0	0	1	0	1	0	0	0	0	0	0	1	0	0	0	0	1
2	1	6	1	6.83145	7	8	#NULL!	1	1	0	1	0	0	1	1	1	28	1	43.975	149	19.8077	2	724	9.35	79.4	-1.67274	-2.1229	-0.725935	2	1	0	1	0	1	1	0	1	0	0	0	1	1	1	1	1	0	1	0	1
2	1	3	1	-2.80975	3	1	#NULL!	1	1	0	1	0	0	2	1	1	#NULL!	0	#NULL!	#NULL!	#NULL!	#NULL!	713	10.125	82.25	-0.943839	-1.14289	-0.486277	2	0	1	1	1	0	1	0	1	0	0	0	0	1	1	1	1	0	0	0	1
2	1	5	2	-2.12507	7	8	3	4	1	1	1	0	0	1	1	1	22	1	53.475	151.35	23.3446	2	716	10.1	75.95	-0.979449	-3.13653	0.874888	2	1	0	1	0	0	1	0	1	0	0	0	0	1	0	1	1	0	0	0	1
2	1	5	1	2.93112	3	10	#NULL!	2	1	0	0	0	0	1	1	1	41	1	47.6	160.15	18.5589	2	715	10.525	82.85	-0.631802	-0.97268	-0.192298	2	1	0	1	0	0	1	0	1	0	0	0	0	1	1	1	1	0	0	0	1
2	1	6	1	2.8929	8	8	#NULL!	1	1	1	0	0	0	1	2	4	34	1	48.925	149.6	21.8609	2	723	11.4	80.3	-0.0184017	-1.83503	1.27086	2	0	0	1	0	0	0	1	1	0	1	1	0	0	1	1	1	1	1	1	1
2	1	8	1	1.0969	4	6	#NULL!	2	1	1	1	0	0	1	#NULL!	2	21	1	49.375	162.3	18.7443	2	718	8.85	76.2	-2.11636	-3.07386	-0.642538	2	1	1	1	0	0	1	0	1	0	0	0	1	0	1	1	1	0	1	0	1
2	1	3	1	-1.27161	9	9	#NULL!	1	1	1	0	0	0	1	2	4	22	1	65.3	152.95	27.9135	3	710	12.4	84.15	0.275604	-1.02126	1.11331	1	1	1	1	0	1	1	0	1	0	1	0	0	1	1	1	1	0	1	0	1
2	1	3	2	1.06908	10	12	#NULL!	1	1	0	1	0	0	2	1	1	20	1	54.45	153.1	23.2299	2	707	10.075	79.7	-0.955103	-1.89165	0.0512373	2	0	1	1	1	1	1	1	1	0	1	0	1	1	1	1	1	1	1	0	1
2	1	4	2	-4.8066	7	8	3	4	1	0	1	0	1	2	1	1	22	1	54.875	150.55	24.211	2	706	11.9	80.6	-0.0665777	-2.1665	1.41036	1	1	0	1	0	0	1	1	1	0	0	0	0	0	0	1	0	0	0	0	1
2	1	6	1	3.44672	4	8	#NULL!	1	1	1	1	0	0	1	1	1	28	1	#NULL!	164.15	#NULL!	#NULL!	713	10.525	80.6	-0.621938	-1.65909	0.335686	2	0	0	1	0	0	1	0	1	0	0	0	0	1	1	1	1	0	0	0	1
2	1	9	2	-4.71848	7	5	1	3	1	0	1	0	0	1	1	1	22	1	49.7	165	18.2553	1	707	13.175	87.3	0.822478	0.0525089	1.06885	1	0	0	1	0	0	1	1	1	0	0	0	0	1	1	1	1	1	0	0	1
2	1	4	2	-3.45298	8	9	#NULL!	3	1	0	1	0	1	2	1	1	30	1	43.45	150.5	19.183	2	702	10.475	78.5	-1.16947	-2.83354	0.348607	1	1	0	1	1	0	1	0	1	0	0	0	1	0	0	1	0	0	1	0	1
2	1	5	2	2.43225	4	8	#NULL!	3	1	0	1	0	1	2	1	2	30	1	52.1	158.55	20.7255	2	705	12.175	83.3	0.139035	-1.25955	1.09653	1	1	1	1	0	0	0	0	1	0	0	0	0	1	0	1	1	1	0	0	0
2	1	6	1	-1.60925	8	8	#NULL!	1	1	0	1	0	0	1	1	1	19	1	#NULL!	150.4	#NULL!	#NULL!	702	10.725	78.75	-0.412404	-2.14937	0.942234	2	1	1	1	1	0	1	0	1	0	0	1	0	1	1	1	1	0	0	1	1
2	1	4	2	-2.63167	9	8	2	4	1	1	1	0	0	2	1	2	28	1	54.1	154.55	22.6495	2	721	10.625	82.4	-0.583347	-1.16438	0.0225008	2	1	1	1	0	1	1	0	1	0	0	0	1	1	1	1	1	0	1	0	1
2	1	5	1	-3.11712	1	10	1	3	1	1	0	0	0	1	1	1	23	1	59.125	154.1	24.8981	2	708	10.925	86.5	-0.827514	-0.222825	-1.03338	1	1	1	1	1	0	1	1	1	0	1	1	0	1	1	1	1	0	1	1	1
2	1	3	2	-5.46632	8	8	3	4	1	0	0	0	0	1	2	4	22	1	62.175	155.4	25.7462	3	710	12.575	80.35	0.398618	-2.28178	2.09095	1	1	0	1	0	0	1	0	1	0	0	0	0	0	0	1	0	0	0	0	1
2	1	5	2	-0.379719	7	8	1	4	1	0	1	0	1	2	1	1	29	1	55.1	154.6	23.0533	2	698	12.125	83.3	0.1369	-1.19748	1.04813	1	1	1	1	0	0	1	0	1	0	0	1	0	1	0	1	1	0	0	1	1
2	1	7	2	-4.50623	2	7	2	4	1	0	0	0	0	1	1	2	37	1	#NULL!	161.4	#NULL!	#NULL!	695	11.6	80.4	-0.238094	-2.14206	1.15511	1	0	0	1	0	0	0	0	0	0	0	0	0	1	1	1	1	0	0	0	0
2	1	6	2	-3.11384	9	3	1	2	1	1	1	0	1	1	1	1	21	1	55	155.5	22.7458	2	694	11.2	82.7	-0.0196959	-0.834577	0.536976	2	1	0	1	0	0	1	1	1	0	0	1	1	1	1	1	1	0	1	1	1
2	1	5	2	0.947242	6	7	#NULL!	4	1	1	1	0	1	1	1	1	24	1	54.55	158	21.8515	2	698	12.2	88.25	0.19115	0.457792	-0.10058	1	1	1	1	0	0	1	0	1	0	0	0	0	0	0	1	0	0	0	0	1
2	1	6	2	-2.16466	7	8	3	4	1	1	1	0	0	1	1	1	29	1	56.225	164.25	20.841	2	701	11	83.1	-0.734337	-1.29072	-0.0695633	1	1	0	1	0	0	1	0	1	0	0	0	0	1	1	1	1	0	0	0	1
2	1	4	2	-5.18462	5	7	2	4	1	1	1	0	0	2	1	1	25	1	69.4	169.65	24.113	2	688	10.55	81.65	-1.04065	-1.66254	-0.240999	1	1	1	1	0	0	0	1	1	0	0	1	0	1	0	1	1	0	0	1	1
2	1	7	2	-5.55394	5	8	2	4	1	0	0	0	1	1	1	1	33	1	41.4	144.8	19.7453	2	688	8.3	73.75	-2.52138	-3.61913	-0.799571	2	1	0	1	0	0	0	0	0	0	0	0	0	1	0	1	1	0	0	0	0
2	1	7	1	2.46088	7	12	#NULL!	1	1	0	1	0	0	1	1	1	31	1	54.925	151.75	23.8513	2	687	11.3	82.25	0.0865983	-0.914002	0.739718	2	1	1	1	1	0	1	0	1	0	1	0	0	1	1	1	1	0	1	0	1
2	1	3	1	0.86224	7	8	#NULL!	1	1	0	1	0	0	1	1	1	22	1	#NULL!	149.05	#NULL!	#NULL!	694	10.475	82.25	-0.566582	-0.976861	-0.101278	2	1	1	1	0	1	1	0	1	0	0	0	1	1	1	1	1	0	1	0	1
2	1	5	2	2.99701	7	8	1	3	1	1	1	0	0	1	2	3	29	1	56.925	159.3	22.4322	2	698	9.7	79.8	-1.22837	-1.7853	-0.397872	2	1	0	1	0	1	1	0	1	0	1	0	0	1	1	1	1	0	1	0	1
2	1	10	1	-4.43548	8	#NULL!	1	2	1	1	1	0	0	1	1	2	29	1	46.15	151.15	20.2002	2	693	10.025	81.95	-1.51429	-1.60522	-0.937135	1	1	0	1	0	0	1	0	1	0	0	0	0	0	1	1	1	0	0	0	1
2	1	6	1	-1.25506	0	7	1	3	1	1	0	0	0	1	2	1	31	1	57.475	160.8	22.2283	2	695	12.025	85.55	0.0786766	-0.416673	0.402701	1	1	1	1	0	0	1	0	1	0	0	0	1	0	0	1	0	0	1	0	1
2	1	3	1	-3.91214	7	11	#NULL!	3	1	1	1	0	0	1	1	1	19	1	39.25	148.85	17.715	1	695	9.925	80.1	-1.61195	-2.24257	-0.644927	1	1	0	1	0	0	1	0	1	0	0	0	0	1	0	1	1	0	0	0	1
2	1	6	1	-0.560118	7	6	#NULL!	1	1	1	0	0	1	1	1	1	29	1	57.225	148.55	25.9323	3	687	10.625	81	-0.973439	-1.87265	-0.0115724	1	1	0	1	1	0	0	0	1	0	0	0	1	1	1	1	1	0	1	0	1
2	1	8	1	-4.28233	8	4	1	3	1	1	1	0	0	1	1	1	37	1	58.025	152.7	24.885	2	684	9.275	75.45	-1.53678	-3.04851	0.0509311	2	1	0	1	0	0	0	0	1	0	0	0	1	1	1	1	1	0	1	0	0
2	1	4	2	-0.144701	6	8	#NULL!	2	1	1	1	0	0	1	1	1	25	1	45.825	147.6	21.0344	2	686	8.875	76.5	-1.92592	-2.73043	-0.67721	2	1	0	1	0	1	1	0	1	0	1	0	0	1	1	1	1	0	1	0	1
2	1	5	1	1.25761	7	8	2	4	1	1	1	0	0	1	1	1	28	1	47.75	148.25	21.7262	2	683	10.925	76.3	-0.708637	-3.42576	1.32814	1	0	1	1	0	1	1	1	1	0	1	0	0	1	1	1	1	1	1	0	1
2	1	8	1	-5.27219	4	0	#NULL!	1	1	0	1	0	0	2	1	1	40	1	45.975	142.85	22.53	2	681	9.45	73.3	-1.36226	-3.70921	0.748407	2	1	0	1	1	1	1	1	1	0	0	1	1	0	1	1	1	0	1	1	1
2	1	5	1	-0.730044	7	6	#NULL!	1	1	0	1	0	0	1	1	1	35	1	58.85	156.4	24.0587	2	677	9.525	77.5	-1.27464	-2.33856	-0.097562	2	1	0	1	0	1	1	0	0	0	0	1	0	1	1	1	1	0	0	1	1
2	1	3	1	3.80802	7	8	#NULL!	1	1	1	1	1	1	1	1	1	20	1	42.55	152.75	18.2363	1	684	8.275	73.35	-3.15546	-4.42929	-1.2517	1	1	0	1	1	1	1	0	1	0	0	1	0	0	1	1	1	0	0	1	1
2	1	5	1	1.65937	6	6	1	3	1	0	1	0	0	1	1	1	22	1	53.575	152.8	22.9464	2	675	11.675	79.8	-0.0834888	-2.17561	1.35179	1	1	0	1	1	0	1	1	1	0	0	0	1	1	1	1	1	1	1	0	1
2	1	7	1	-0.780724	3	6	#NULL!	1	1	0	1	0	0	1	1	1	28	1	54.525	151.3	23.8187	2	683	11.25	84.3	-0.449999	-0.723657	-0.0915369	1	1	1	1	0	1	1	0	1	0	0	1	1	1	1	1	1	0	1	1	1
2	1	3	1	-2.18626	5	7	1	1	1	1	1	0	0	1	1	1	20	1	#NULL!	163.1	#NULL!	#NULL!	675	11.025	79.4	-0.589429	-2.31145	0.765711	1	1	1	1	0	0	1	0	1	0	1	0	0	1	1	1	1	1	1	0	1
2	1	3	2	-0.176629	9	5	#NULL!	2	1	1	1	0	0	1	1	2	22	1	45.45	152.85	19.4537	2	675	9.7	76.7	-1.72068	-3.22831	-0.171852	1	1	0	1	0	0	1	1	1	0	1	0	0	1	0	1	1	0	1	0	1
2	1	7	1	-2.36105	7	12	#NULL!	2	1	1	1	1	1	1	1	1	25	1	46.3	151.45	20.1856	2	681	9.35	80.05	-1.45266	-1.55991	-0.875157	2	1	0	1	0	0	1	0	0	0	0	1	1	0	1	1	1	0	1	1	1
2	1	5	1	-1.2994	10	12	#NULL!	1	1	0	1	0	0	1	1	1	19	1	47.65	150	21.1778	2	681	9.7	78.85	-1.14155	-1.94201	-0.18625	2	1	1	1	0	0	1	0	1	0	0	0	1	1	1	1	1	0	1	0	1
2	1	3	2	-2.43283	6	12	2	4	1	1	1	0	0	1	1	1	19	1	46.275	148.15	21.0835	2	673	9.725	77.6	-1.68856	-2.90631	-0.347613	1	1	1	1	1	1	1	0	1	0	1	0	1	1	0	1	1	0	1	0	1
2	1	5	1	-1.47219	4	0	1	4	1	0	1	0	0	2	1	2	#NULL!	1	41.75	152.1	18.0467	1	667	8.7	76.1	-1.99837	-2.70382	-0.815008	2	1	0	1	0	0	1	0	1	0	0	0	0	0	0	1	0	0	0	0	1
2	1	3	1	-1.22497	9	10	#NULL!	2	1	1	1	0	0	1	1	1	26	1	#NULL!	157.45	#NULL!	#NULL!	670	10.375	73.55	-0.524883	-3.54494	1.68156	2	1	0	1	0	0	1	0	1	0	0	1	1	1	1	1	1	0	1	1	1
2	1	7	2	-3.66946	6	8	2	4	1	0	0	0	1	2	1	1	23	1	50.075	148.4	22.738	2	669	9.75	77.75	-1.03677	-2.19106	0.109088	2	1	1	1	0	1	1	0	1	0	0	0	0	1	1	1	1	0	0	0	1
2	1	6	1	1.96713	2	5	1	3	1	0	0	1	1	1	1	1	29	1	39.525	144.15	19.0214	2	664	9.85	79.45	-0.925582	-1.60178	-0.14619	2	1	1	1	0	0	1	1	1	0	0	0	0	1	0	1	1	0	0	0	1
2	1	5	1	0.492998	5	12	#NULL!	1	1	0	1	0	0	1	1	1	26	1	56.125	154.85	23.4064	2	688	10.575	77.05	-1.01978	-3.21091	0.777328	1	1	1	1	0	0	1	0	1	0	1	0	0	1	0	1	1	0	1	0	1
2	1	3	2	-1.18217	5	7	1	4	1	1	1	0	0	1	1	1	18	1	43.125	156.6	17.5851	1	667	10.425	83.75	-0.470138	-0.248399	-0.522478	2	1	1	1	1	1	1	0	1	0	1	0	0	1	1	1	1	0	1	0	1
2	1	4	2	-3.5253	7	6	1	3	1	1	0	0	0	1	1	1	22	1	#NULL!	154.95	#NULL!	#NULL!	668	10.275	79.3	-0.594738	-1.68547	0.357107	2	0	0	1	0	1	1	0	1	0	0	0	1	0	0	1	0	1	1	0	1
2	1	4	1	1.68989	7	8	#NULL!	3	1	1	1	0	0	2	1	1	21	1	42.925	149.05	19.3217	2	660	9.175	75.2	-1.50434	-2.93533	-0.0135538	2	1	0	1	0	1	0	0	0	0	0	0	0	0	0	1	0	0	0	0	0
2	1	6	1	-4.30212	0	5	2	4	1	1	0	0	1	1	1	1	32	1	46.575	154.95	19.3986	2	664	10.175	83.5	-1.24551	-0.814333	-1.13162	1	1	1	1	0	0	1	1	1	0	1	0	0	1	1	1	1	1	1	0	1
2	1	10	1	6.65936	0	0	#NULL!	1	1	1	1	0	0	1	2	3	27	1	47.35	144.5	22.6769	2	673	10.225	79.4	-0.660526	-1.69732	0.281468	2	1	0	1	0	0	1	0	1	0	0	0	1	1	0	1	1	0	1	0	1
2	1	4	2	5.86653	10	12	#NULL!	1	1	1	1	1	1	1	1	1	23	1	59.775	162	22.7766	2	668	12.35	85.5	0.886656	0.303286	0.940104	2	1	0	1	1	0	1	0	1	0	0	0	1	1	0	1	1	1	1	0	1
2	1	5	1	5.25329	8	12	#NULL!	1	1	0	1	0	0	1	1	1	19	1	56.175	155.15	23.3367	2	658	11.5	82.15	-0.132511	-1.21991	0.682705	1	1	0	1	0	0	1	1	1	0	1	0	0	1	1	1	1	0	1	0	1
2	1	5	2	-2.28677	5	9	3	4	1	0	0	0	0	1	1	1	28	1	50.7	156.45	20.7137	2	658	11.025	85.55	-0.506006	-0.052039	-0.665096	1	1	1	1	0	0	0	1	1	0	0	0	0	1	1	1	1	0	0	0	1
2	1	9	2	7.67153	1	7	#NULL!	2	1	0	0	0	0	1	1	2	36	1	54.3	148.7	24.5571	2	652	11.2	80.4	-0.336642	-1.7666	0.744211	1	1	1	1	0	0	0	0	1	0	1	0	0	1	1	1	1	0	1	0	0
2	1	5	2	-5.55817	8	9	1	4	1	1	0	0	1	1	1	1	29	1	46.1	150.45	20.3665	2	651	10.575	78.55	-0.271651	-1.77576	0.831612	2	1	0	1	0	0	1	0	1	0	0	0	1	0	0	1	0	0	1	0	1
2	1	3	2	-2.85365	6	7	#NULL!	1	1	1	0	0	0	1	1	1	20	1	47.825	156.95	19.4148	2	653	9.525	78.4	-1.15027	-1.84198	-0.292555	2	1	0	1	0	0	1	1	1	0	0	1	0	1	1	1	1	0	0	1	1
2	1	5	2	-1.59057	7	7	#NULL!	2	1	0	1	0	1	2	1	1	21	1	53.05	158.95	20.9973	2	648	9.25	76.6	-1.37197	-2.38121	-0.231361	2	1	1	1	0	0	0	0	1	0	1	0	0	1	1	1	1	1	1	0	0
2	1	6	2	-1.26434	7	9	1	4	1	1	1	0	0	1	1	1	30	1	59.175	155.75	24.394	2	650	11.025	78.5	0.0722638	-1.78257	1.29014	2	1	0	1	0	0	0	0	1	0	0	0	0	1	0	1	1	0	0	0	0
2	1	4	1	0.492941	7	9	1	1	1	1	1	1	1	2	1	1	21	1	53.675	157.55	21.624	2	645	9.5	74.65	-1.76181	-3.69498	0.0868594	1	1	1	1	0	1	1	0	1	0	0	0	0	0	1	1	1	0	0	0	1
2	1	5	1	-1.99194	7	4	#NULL!	3	1	1	1	0	0	1	1	1	30	1	52.1	158.9	20.6343	2	669	9.475	77.25	-1.2779	-2.35134	-0.102595	2	1	1	1	0	0	1	0	1	0	0	0	0	1	0	1	1	0	0	0	1
2	1	5	2	-3.73919	5	10	2	4	1	0	0	0	1	1	1	1	30	1	70.95	157	28.7841	3	658	11.825	83	0.114248	-0.927942	0.82142	1	1	0	1	0	0	0	0	1	0	1	0	0	1	0	1	1	0	1	0	0
2	1	3	1	1.68566	8	8	#NULL!	1	1	1	1	0	0	1	1	1	22	1	45.75	154.8	19.0919	2	650	10.475	81.7	-0.919915	-1.29911	-0.339148	1	1	1	1	1	1	1	1	1	1	1	0	1	1	1	1	1	0	1	0	1
2	1	3	2	-1.45106	8	9	2	4	1	1	0	1	1	1	1	2	28	1	66.1	158.4	26.3446	3	655	10.775	78.15	-0.138998	-1.94086	1.11659	2	1	0	1	0	0	1	0	1	0	1	0	0	1	1	1	1	1	1	0	1
2	1	5	1	8.16016	7	8	#NULL!	1	1	0	1	0	0	1	1	1	24	1	50.425	151.5	21.9695	2	652	11.35	84.45	-0.218732	-0.369656	-0.0213685	1	1	1	1	0	1	1	1	1	0	0	0	0	1	1	1	1	0	0	0	1
2	1	5	2	-2.69062	5	8	3	4	1	0	1	0	0	1	1	2	31	1	45.225	150.4	19.9932	2	646	9.825	79.65	-0.853807	-1.37292	-0.21938	2	1	1	1	0	0	0	0	1	0	0	0	0	1	0	1	1	0	0	0	0
2	1	6	2	-3.58218	7	7	2	4	1	1	1	0	1	1	2	4	22	1	50.825	150.5	22.439	2	645	11.15	80.95	-0.341232	-1.51143	0.575869	1	1	0	1	1	0	0	0	1	0	0	0	1	1	1	1	1	0	1	0	1
2	1	4	1	2.71867	8	10	#NULL!	1	1	0	1	0	0	1	1	1	21	1	#NULL!	170.35	#NULL!	#NULL!	664	12.175	87.05	0.34214	0.400017	0.174041	1	1	0	1	1	0	1	0	1	0	1	0	0	1	0	1	1	1	1	0	1
2	1	5	2	-4.84605	6	8	1	4	1	0	1	0	1	1	1	1	28	1	60.575	159.15	23.9155	2	645	8.125	74.3	-2.47725	-3.10234	-1.17937	2	1	0	1	0	1	1	0	1	0	0	0	1	1	0	1	1	1	1	0	1
2	1	4	2	5.77076	8	8	#NULL!	3	1	1	1	0	0	1	1	1	27	1	43.375	146.55	20.1961	2	659	10.225	76.5	-1.17784	-3.16887	0.506163	1	1	0	1	0	0	1	0	1	0	0	0	0	1	1	1	1	0	0	0	1
2	1	9	2	-4.51333	0	8	2	4	1	1	1	0	0	1	1	2	30	1	47.35	146.45	22.0771	2	639	8.7	74.45	-2.51329	-3.71692	-0.934158	1	1	0	0	0	0	0	0	0	0	0	0	0	0	0	0	0	0	0	0	0
2	1	6	1	-0.158294	10	11	#NULL!	1	1	0	1	0	1	1	1	1	34	1	53.15	153.2	22.6457	2	640	9.775	78.25	-1.4842	-2.40257	-0.429826	1	1	0	1	0	1	1	0	1	0	0	1	1	1	1	1	1	0	1	1	1
2	1	5	2	-3.14114	3	4	2	4	1	0	1	0	0	2	1	1	23	1	61.825	155.35	25.6178	3	636	9.525	80.15	-1.06135	-1.11587	-0.685413	2	1	0	1	1	0	1	1	1	0	1	0	1	0	1	1	1	0	1	0	1
2	1	10	1	-2.41721	3	8	#NULL!	1	1	0	0	1	0	2	1	1	39	1	53.65	148.75	24.2469	2	632	9.1	76.15	-1.42626	-2.3872	-0.316435	2	1	1	1	0	0	0	0	1	0	0	0	1	0	0	1	0	0	1	0	0
2	1	3	2	-0.883062	8	10	#NULL!	1	1	0	1	0	0	1	1	1	21	1	#NULL!	162.35	#NULL!	#NULL!	628	9.4	80.45	-1.13041	-0.940195	-0.907404	2	0	0	1	1	0	1	1	1	1	0	0	1	1	1	1	1	1	1	0	1
2	1	5	1	-2.10914	8	5	2	4	1	1	1	0	0	2	1	1	26	1	50	153.45	21.2342	2	631	9.025	78.3	-2.14896	-2.30416	-1.42673	1	1	1	1	0	0	1	1	1	0	1	0	0	1	1	1	1	0	1	0	1
2	1	4	2	8.13047	6	2	#NULL!	1	1	0	1	0	0	1	1	1	36	1	67	159.35	26.3858	3	637	12.4	83.75	0.643074	-0.459441	1.20747	1	1	0	1	0	0	0	0	1	1	1	0	0	1	1	1	1	0	1	0	0
2	1	13	2	-5.16623	7	8	3	4	1	1	0	0	0	2	1	1	32	1	#NULL!	152.3	#NULL!	#NULL!	630	9.125	75.65	-1.39229	-2.53296	-0.175044	2	0	1	1	0	0	1	0	0	0	0	0	0	0	0	1	0	0	0	0	1
2	1	5	2	-2.30282	8	8	1	3	1	1	1	0	0	1	1	1	25	1	40.975	143.4	19.926	2	637	9.85	77.35	-1.40163	-2.68991	-0.136469	1	1	0	1	0	0	1	0	1	0	0	0	0	1	1	1	1	0	0	0	1
2	1	4	2	0.373141	10	11	1	3	1	1	1	1	1	1	1	1	23	1	60.155	160.8	23.2648	2	636	13.15	82.25	1.53037	-0.429825	2.3501	2	1	0	1	0	0	1	0	1	0	0	0	0	1	1	1	1	1	0	0	1
2	1	6	2	0.857787	3	#NULL!	#NULL!	4	1	1	1	0	1	1	1	1	37	1	52.05	156.95	21.1299	2	633	10.65	79.5	-0.688177	-1.90314	0.335324	1	1	1	1	0	0	1	0	1	0	0	0	0	1	0	1	1	0	0	0	1
2	1	6	1	-5.25546	3	6	2	4	1	0	1	0	0	2	1	1	25	1	63.5	161.6	24.3159	2	628	11.225	80.65	0.328229	-0.874553	1.02851	2	1	0	1	0	0	0	0	0	0	0	0	0	1	0	1	1	0	0	0	0
2	1	3	1	0.949581	6	4	#NULL!	1	1	0	1	1	1	2	1	1	18	1	50.05	155.55	20.6854	2	626	11.15	82.8	0.284567	-0.14834	0.464041	2	1	1	1	0	0	1	1	1	1	1	1	0	0	1	1	1	0	1	1	1
2	1	3	2	-2.43283	8	10	#NULL!	1	1	1	1	0	0	1	1	1	23	1	57.45	163.55	21.4778	2	626	10.375	77.95	-0.299837	-1.74181	0.749566	2	1	0	1	0	0	1	1	1	0	0	0	0	1	1	1	1	0	0	0	1
2	1	5	1	-1.33855	0	5	#NULL!	4	1	1	1	0	0	1	1	2	25	1	42.8	142.35	21.1217	2	625	9.375	71.55	-1.13694	-3.83668	1.09071	2	1	1	1	0	1	1	0	1	0	1	1	0	1	1	1	1	1	1	1	1
2	1	6	1	4.24215	5	7	#NULL!	3	1	1	1	0	0	1	1	1	46	1	46.275	151.75	20.095	2	621	9.825	79.95	-1.34482	-1.63071	-0.736613	1	1	1	1	0	0	1	1	1	0	0	1	0	1	1	1	1	1	0	1	1
2	1	5	1	-1.27996	7	12	#NULL!	2	1	1	0	0	1	1	1	1	29	1	62.225	171.4	21.1808	2	621	12.7	81.4	0.940232	-1.11987	1.99352	1	1	0	1	0	0	1	0	1	0	0	0	1	0	1	1	1	0	1	0	1
2	1	9	1	-3.8334	8	8	#NULL!	2	1	1	0	0	0	1	1	1	33	1	#NULL!	148.6	#NULL!	#NULL!	624	10.45	77.75	-0.811345	-2.43346	0.481798	1	0	0	1	0	1	1	0	1	0	0	0	0	0	1	1	1	0	0	0	1
2	1	6	1	-3.24222	6	8	#NULL!	1	1	0	1	0	0	1	1	1	26	1	52.5	151.95	22.7383	2	629	10.75	78	-0.0256952	-1.75351	1.12251	2	1	1	1	0	0	1	1	1	0	0	0	0	0	0	1	0	0	0	0	1
2	1	8	1	-3.02862	3	6	#NULL!	1	1	0	1	0	0	1	1	1	35	1	65.05	162.2	24.7255	2	624	9.125	71.65	-1.36021	-3.7959	0.776497	2	1	1	1	0	0	0	0	0	0	1	0	0	1	1	1	1	0	1	0	0
2	1	8	1	2.05851	1	8	#NULL!	4	1	1	1	0	0	1	1	1	28	1	55.175	149.35	24.7361	2	624	10.025	78.3	-0.571965	-1.60818	0.299918	2	1	1	1	0	0	1	0	1	0	1	0	0	0	1	1	1	0	1	0	1
2	1	3	2	-0.262201	5	7	#NULL!	2	1	0	1	0	0	1	1	1	28	1	52.525	156.85	21.35	2	621	11.325	84.05	0.434728	0.315201	0.33667	2	1	0	1	0	0	1	1	1	0	0	1	0	0	1	1	1	0	0	1	1
2	1	4	1	-1.61686	8	9	#NULL!	3	1	0	1	0	0	2	1	2	22	1	49.3	154.25	20.7203	2	618	12.05	80.65	0.487954	-1.3546	1.54464	1	1	0	1	0	0	1	0	1	0	0	1	0	1	1	1	1	0	0	1	1
2	1	7	1	-1.01188	8	8	2	4	1	1	0	0	1	1	1	1	39	1	61.025	154.7	25.4992	3	624	13.175	84.95	1.25124	0.0980979	1.63402	1	0	0	1	1	0	1	0	1	0	0	0	0	1	1	1	1	1	0	0	1
2	1	5	1	-0.346857	1	7	#NULL!	1	1	1	0	0	1	1	1	1	27	1	54.95	158.85	21.7768	2	616	9.7	77.4	-0.803609	-1.82941	0.12671	2	1	0	1	0	0	1	0	1	0	0	1	0	1	1	1	1	0	0	1	1
2	1	5	2	0.326188	11	12	1	2	1	0	0	0	0	1	1	1	24	1	61.95	162.7	23.4027	2	611	9.725	80.95	-1.38568	-1.17762	-1.08472	1	1	1	1	0	1	1	0	1	0	1	0	1	1	1	1	1	1	1	0	1
2	1	5	2	-2.4286	10	8	#NULL!	1	1	1	1	0	1	1	1	1	29	1	45.175	154.65	18.8885	2	613	9.4	75	-1.05064	-2.59552	0.299003	2	1	0	1	0	0	0	0	1	0	0	1	0	1	1	1	1	0	0	1	0
2	1	9	1	-3.73051	10	11	1	2	1	0	1	0	0	1	1	1	23	1	74.325	159.55	29.1972	3	612	11.425	81.25	0.550612	-0.515981	1.08638	2	1	0	1	0	0	1	0	0	0	0	0	0	1	1	1	1	0	0	0	1
2	1	4	2	-3.65396	8	5	#NULL!	4	1	0	1	0	0	1	1	2	25	1	43.725	151.65	19.0128	2	608	7.85	75.45	-3.25765	-3.10287	-2.50456	1	1	1	1	0	1	1	0	1	0	0	0	0	0	0	1	0	0	0	0	1
2	1	3	1	0.72444	6	8	#NULL!	1	1	1	0	0	0	1	1	1	20	1	61.425	156.95	24.9358	2	619	7.425	71.1	-3.74437	-4.73457	-1.93367	1	1	0	1	0	1	1	0	1	0	0	0	0	0	1	1	1	0	0	0	1
2	1	4	1	2.71867	7	8	#NULL!	1	1	0	0	0	1	1	1	1	19	1	56.975	157.85	22.8663	2	620	9.55	78.05	-0.955036	-1.65265	-0.186915	2	1	1	1	0	0	1	0	1	1	1	0	0	1	1	1	1	0	1	0	1
2	1	5	1	2.22506	12	12	#NULL!	1	1	1	1	0	1	1	1	1	31	1	51.125	148.2	23.2775	2	612	10.1	76.55	-1.05379	-2.74776	0.348304	1	1	1	1	0	1	1	1	1	0	1	0	0	1	1	1	1	0	1	0	1
2	1	4	2	-3.65026	7	9	#NULL!	3	1	1	1	0	0	1	1	1	20	1	48.15	153.85	20.3424	2	617	12.15	84.8	0.566943	0.121762	0.714165	1	1	1	1	0	0	0	0	1	0	0	0	0	1	0	1	1	0	0	0	0
2	1	4	2	9.61556	8	9	#NULL!	1	1	1	1	0	1	1	1	2	25	1	48.9	151.35	21.3474	2	618	11.55	78.75	0.110357	-2.02551	1.44023	1	1	0	1	0	0	1	0	1	0	0	0	0	1	1	1	1	1	0	0	1
2	1	12	2	2.79281	5	8	#NULL!	1	1	1	1	0	0	1	1	4	28	1	65.825	156.45	26.893	3	619	10.65	79.25	-0.050237	-1.24731	0.760744	2	1	0	1	1	0	1	0	1	0	0	0	0	1	1	1	1	0	0	0	1
2	1	7	2	2.55785	8	8	#NULL!	1	1	1	1	0	1	1	1	1	28	1	51.55	154.3	21.6519	2	614	11.075	82.05	-0.242967	-0.818776	0.255826	1	1	0	1	0	0	1	0	1	0	0	0	0	0	0	1	0	0	0	0	1
2	1	4	2	-0.745973	5	5	#NULL!	2	1	1	1	0	0	1	2	1	38	1	50.45	154.5	21.1351	2	611	10.3	76.75	-0.87401	-2.66761	0.534716	1	0	0	1	1	0	0	0	1	0	0	1	1	1	1	1	1	0	1	1	1
2	1	6	1	-2.92155	8	12	1	2	0	0	0	0	0	1	1	2	28	1	70.25	150.75	30.9123	4	615	9.55	78.15	-1.56747	-2.20904	-0.692286	1	1	0	1	0	0	1	1	1	0	0	0	0	1	1	1	1	0	0	0	1
2	1	5	1	-2.37367	6	11	#NULL!	1	1	0	1	0	0	1	1	1	28	1	53.95	168	19.1149	2	609	8.625	76.25	-2.44409	-2.82758	-1.51083	1	1	1	1	0	0	1	0	1	0	0	0	0	1	0	1	1	0	0	0	1
2	1	5	2	-2.66398	10	8	#NULL!	4	1	1	1	0	1	1	1	1	25	1	57.65	159.05	22.7894	2	609	11.175	79.3	-0.136851	-1.74379	0.944755	1	1	0	1	0	0	1	0	1	0	0	0	1	0	0	1	0	0	1	0	1
2	1	5	1	3.34961	10	4	#NULL!	1	1	0	1	0	1	1	1	1	31	1	56.725	158.05	22.7083	2	605	11.3	79.5	-0.0167276	-1.63285	1.03367	1	1	0	1	0	1	0	0	1	0	0	0	1	1	1	1	1	0	1	0	0
2	1	3	1	-1.25543	8	6	#NULL!	1	1	1	0	0	1	2	1	1	19	1	48.625	151.35	21.2273	2	600	10.05	76.4	-0.42544	-2.00968	0.726584	2	1	1	1	0	1	0	1	1	0	0	0	0	1	1	1	1	0	0	0	1
2	1	4	2	8.32946	11	12	#NULL!	1	1	1	0	0	1	1	1	1	23	1	48.425	152.75	20.7543	2	611	10	81	-1.13733	-1.15988	-0.750714	1	1	0	1	0	0	1	0	1	0	0	1	0	1	1	1	1	0	0	1	1
2	1	4	1	5.16772	12	12	#NULL!	1	1	0	0	0	0	1	2	1	20	1	51.9	153.6	21.9981	2	610	7.8	73.6	-2.64309	-3.03253	-1.47758	2	1	0	1	0	1	1	0	1	1	1	0	0	0	0	1	0	1	1	0	1
2	1	7	2	-5.60082	0	3	2	4	1	0	0	0	1	2	1	1	36	1	57.25	156	23.5248	2	605	9.275	77.65	-1.77747	-2.29199	-0.939351	1	1	1	1	1	0	0	0	1	0	0	0	0	1	1	1	1	0	0	0	1
2	1	6	2	-2.10616	1	8	1	3	1	1	0	0	0	1	1	1	30	1	44.65	146.4	20.8324	2	609	10	76.55	-1.12709	-2.72098	0.229599	1	1	1	1	0	1	0	0	0	0	0	0	0	1	0	1	1	0	0	0	0
2	1	5	1	6.88346	8	10	#NULL!	4	1	0	1	0	0	1	1	1	28	1	52.3	152.4	22.5181	2	606	8.475	73.3	-1.89527	-3.09691	-0.451539	2	1	0	1	0	0	1	0	1	0	0	0	0	0	0	1	0	0	0	0	1
2	1	5	1	0.501094	4	8	#NULL!	1	1	0	1	0	1	1	1	1	#NULL!	1	53.725	152.05	23.2383	2	592	9.825	73.85	-1.1976	-3.53258	0.699994	1	1	1	1	1	0	1	0	1	0	0	0	1	1	1	1	1	0	1	0	1
2	1	10	1	-3.68472	5	0	#NULL!	2	1	1	0	0	1	1	1	1	40	1	70.275	155.45	29.0817	3	594	11.775	80.85	0.40953	-1.03708	1.23683	1	1	0	1	0	0	1	0	1	0	0	1	0	1	1	1	1	1	0	1	1
2	1	3	2	-1.39418	8	9	1	3	1	0	1	0	0	1	1	1	22	1	45	157	18.2563	1	590	8.4	71.55	-2.58491	-4.34274	-0.527191	1	1	0	1	0	0	1	1	0	0	0	0	0	1	1	1	1	0	0	0	1
2	1	7	2	3.52544	8	5	#NULL!	1	1	0	1	0	0	1	1	2	37	1	61.475	161.2	23.6575	2	584	9.2	74.6	-1.07509	-2.46081	0.152635	2	1	0	1	0	0	1	0	1	0	0	0	1	1	1	1	1	0	1	0	1
2	1	3	2	-4.48864	5	10	#NULL!	4	1	1	1	1	1	1	1	1	20	1	#NULL!	155.8	#NULL!	#NULL!	595	10.8	76.45	-0.368328	-2.62639	1.16002	1	0	0	1	0	1	1	0	1	0	0	0	1	1	1	1	1	1	1	0	1
2	1	5	1	-2.20461	6	8	#NULL!	1	1	1	0	0	0	1	1	1	22	1	59.675	164.05	22.1738	2	594	9.45	77.15	-0.904329	-1.70065	-0.110648	2	1	0	1	0	0	1	1	1	0	1	1	0	1	0	1	1	1	1	1	1
2	1	3	1	-3.45635	8	8	#NULL!	1	1	0	1	0	0	1	2	5	19	1	57.425	151.7	24.9534	2	587	8.425	71.85	-1.84094	-3.41331	-0.14747	2	1	0	1	0	1	1	0	1	0	0	0	0	1	1	1	1	0	0	0	1
2	1	5	1	6.71406	7	10	#NULL!	1	1	0	1	0	0	1	1	1	25	1	60.1	158.35	23.9684	2	583	10.85	79.05	-0.263588	-1.57025	0.64973	1	1	0	1	0	0	1	0	0	0	0	0	0	1	1	1	1	0	0	0	1
2	1	5	1	-3.2012	8	10	2	4	1	0	1	0	0	2	1	2	22	1	54.775	158.8	21.7211	2	582	12.75	84.3	1.18755	0.340595	1.40473	1	1	1	1	0	0	1	1	1	0	1	0	0	1	1	1	1	0	1	0	1
2	1	3	2	-0.51965	5	#NULL!	3	4	1	1	1	0	0	1	1	1	22	1	58	160.8	22.4314	2	606	11.225	80.3	-0.0813426	-1.35799	0.791198	1	1	0	1	0	0	1	0	1	0	0	0	0	0	0	1	0	0	0	0	1
2	1	5	1	1.32872	1	8	#NULL!	1	1	0	1	0	0	1	2	1	20	1	43.975	147.95	20.0898	2	596	10.225	80.2	-0.86208	-1.29087	-0.303109	1	1	0	1	0	1	1	0	1	0	0	0	0	0	0	1	0	0	0	0	1
2	1	5	2	1.01245	8	7	#NULL!	3	1	0	1	#NULL!	0	1	1	1	28	1	74.6	158.1	29.8452	3	585	10.55	80	0.0502113	-0.652075	0.495414	2	1	0	1	0	0	1	1	1	0	1	0	0	1	1	1	1	0	1	0	1
2	1	3	1	4.24743	6	7	#NULL!	1	1	0	1	0	0	1	1	1	22	1	54.625	139.55	28.0499	3	585	11.125	75.75	0.477261	-2.08295	1.93865	2	1	0	1	1	0	1	0	1	0	1	1	0	1	1	1	1	0	1	1	1
2	1	6	2	-4.63615	0	2	#NULL!	1	1	1	0	0	1	1	1	1	40	1	52.825	163.05	19.87	2	586	9.975	77.65	-0.412851	-1.45326	0.382521	2	1	0	1	0	0	0	0	1	0	0	0	0	0	1	1	1	0	0	0	0
2	1	6	1	1.12003	4	6	#NULL!	3	1	1	1	0	0	1	1	1	35	1	53.5	153.65	22.6615	2	599	11.5	78.2	0.171592	-2.03739	1.50344	1	1	1	1	0	0	1	0	1	0	0	0	0	0	0	1	0	0	0	0	1
2	1	5	2	-4.83377	8	7	3	4	1	1	1	0	0	1	1	2	27	1	54.825	159.6	21.5235	2	599	10.125	76.4	-0.965233	-2.68131	0.412948	1	1	1	1	0	1	1	0	1	0	0	0	1	0	0	1	0	0	1	0	1
2	1	6	2	-1.77336	5	9	1	3	1	0	0	1	1	2	1	2	22	1	57.375	153.8	24.2555	2	574	10.3	68.75	-0.681413	-5.22615	2.75053	1	1	1	1	0	0	1	1	1	0	0	0	0	0	0	1	0	1	0	0	1
2	1	7	2	3.11741	12	12	#NULL!	1	1	1	1	1	1	1	1	1	23	1	54.55	154.95	22.7202	2	587	11.2	77.1	-0.000878674	-2.31519	1.43437	1	1	0	1	0	0	1	0	1	0	0	0	0	1	1	1	1	0	0	0	1
2	1	3	1	1.5239	8	5	#NULL!	1	1	1	1	0	1	1	1	1	21	1	50.65	160.35	19.6989	2	573	8.5	75.05	-1.68615	-2.20228	-0.840366	2	1	0	1	0	0	1	1	1	0	0	0	0	1	1	1	1	0	0	0	1
2	1	11	2	2.19712	11	11	#NULL!	1	1	1	0	0	0	1	1	4	25	1	43.85	153	18.7321	2	586	9.675	77.3	-0.665248	-1.57102	0.119358	2	1	1	1	0	0	1	0	1	0	0	1	0	1	1	1	1	1	0	1	1
2	1	6	1	3.30239	7	8	#NULL!	2	1	1	0	0	0	1	1	1	30	1	57.1	149.7	25.4796	3	584	7.1	68.1	-3.30248	-4.65068	-1.00377	2	1	0	1	0	1	1	0	1	0	0	1	0	1	1	1	1	0	0	1	1
2	1	5	1	0.350953	10	12	#NULL!	2	1	1	0	0	1	1	1	1	29	1	39.575	149.55	17.6949	1	577	9.05	76.2	-1.17512	-1.85234	-0.389512	2	1	0	1	0	0	1	0	1	0	0	1	0	1	1	1	1	0	0	1	1
2	1	5	1	0.406572	10	8	#NULL!	2	1	0	1	0	0	1	1	1	22	1	55.275	159.3	21.782	2	573	10.475	76.65	0.0558815	-1.65966	1.12102	2	1	0	1	0	0	1	1	1	0	0	1	0	1	1	1	1	0	0	1	1
2	1	6	1	6.79525	7	10	#NULL!	4	1	1	1	0	1	1	1	1	31	1	49.7	150.5	21.9424	2	593	8.95	75.05	-1.35695	-2.39456	-0.256633	2	1	0	1	0	0	1	1	1	0	0	1	1	1	1	1	1	1	1	1	1
2	1	10	2	-3.88644	7	8	1	3	1	1	0	0	0	1	1	1	28	1	56.425	153.15	24.0568	2	578	9.725	76.5	-0.57942	-1.76075	0.346419	2	1	0	1	0	1	1	0	1	0	0	0	0	0	1	1	1	0	0	0	1
2	1	3	2	-1.34772	6	6	1	3	1	1	0	0	0	1	1	1	23	1	43.775	149.15	19.6779	2	576	9.375	78.7	-0.873382	-0.995825	-0.538399	2	1	1	1	0	0	1	0	1	0	0	0	0	1	0	1	1	0	0	0	1
2	1	4	1	-2.14693	9	8	#NULL!	1	1	0	1	0	0	1	1	1	21	1	53.775	156.55	21.9419	2	570	9.7	77.35	-0.557461	-1.39117	0.137345	2	1	0	1	0	0	1	0	1	0	0	0	0	1	1	1	1	0	0	0	1
2	1	4	2	4.42779	6	8	#NULL!	3	1	1	1	0	1	1	1	2	24	1	55.75	161.55	21.3615	2	565	10.825	82.4	-0.187573	-0.152074	-0.0994589	1	1	1	1	0	1	1	0	1	0	0	0	0	0	0	1	0	1	0	0	1
2	1	6	1	-3.47483	7	7	#NULL!	1	1	1	1	0	0	1	2	2	28	1	49.775	146.85	23.0815	2	564	8.025	72.55	-2.8603	-3.75145	-1.40164	1	1	1	1	0	0	1	1	1	0	1	0	1	1	1	1	1	0	1	0	1
2	1	3	1	5.95727	8	8	#NULL!	1	1	0	1	0	0	1	1	1	28	1	45.575	154.05	19.2045	2	588	8.1	72.9	-2.18756	-3.07002	-0.8627	2	1	0	1	0	1	1	0	1	0	1	1	1	1	1	1	1	0	1	1	1
2	1	3	1	3.03785	8	8	#NULL!	1	1	0	1	0	0	1	1	1	20	1	56.925	161.15	21.9201	2	576	8.425	69.5	-2.48768	-4.96802	0.16788	1	1	0	1	0	0	1	0	1	0	0	1	0	1	0	1	1	0	0	1	1
2	1	3	1	2.95229	8	5	#NULL!	1	1	0	1	0	0	1	1	1	19	1	58.375	152.95	24.9533	2	568	10.3	77.55	-0.0542733	-1.30222	0.753846	2	1	1	1	0	0	1	0	1	0	0	0	0	1	1	1	1	1	0	0	1
2	1	9	1	-1.38762	4	3	#NULL!	1	1	1	1	0	0	1	1	1	36	1	48.025	163	18.0756	1	567	10.475	77.7	-0.493123	-1.89492	0.521054	1	1	1	1	0	0	1	1	1	0	0	0	0	1	1	1	1	1	0	0	1
2	1	6	1	-4.9726	2	5	#NULL!	1	1	1	1	0	0	1	1	1	29	1	40.025	138.2	20.9563	2	567	9.95	77.6	-0.953768	-1.9315	-0.0709183	1	1	0	1	1	0	0	0	1	1	0	0	0	1	1	1	1	0	1	0	1
2	1	3	1	-0.676633	7	8	#NULL!	1	1	1	1	0	0	1	1	1	22	1	53.15	145.1	25.2446	3	562	10.975	78.8	0.489455	-0.812538	1.17974	2	1	0	1	1	0	0	1	1	0	0	0	0	0	1	1	1	1	0	0	1
2	1	4	1	0.564855	8	7	#NULL!	3	1	0	1	0	0	1	1	1	30	1	61.85	160.05	24.1451	2	571	8.375	67.45	-2.51511	-5.67619	0.79292	1	1	1	1	0	0	0	0	1	0	0	0	0	1	1	1	1	0	0	0	0
2	1	3	1	-1.26623	6	8	#NULL!	1	1	0	1	0	0	2	1	1	20	1	50.5	149.45	22.6099	2	563	9.975	73.75	-0.289253	-2.54628	1.22235	2	1	0	1	0	0	1	0	1	0	0	0	0	1	1	1	1	0	0	0	1
2	1	3	1	-2.65782	5	#NULL!	1	1	1	0	0	0	1	1	2	5	18	1	50.775	153.35	21.5915	2	558	7.125	70.85	-3.8021	-4.32151	-2.38279	1	0	1	1	0	0	1	0	0	0	0	0	0	0	0	1	0	0	0	0	1
2	1	6	2	4.16621	0	8	#NULL!	3	1	1	1	1	1	2	1	1	55	1	52.825	161.85	20.1657	2	555	10.825	79.45	-0.133047	-1.12194	0.539315	1	1	1	1	1	0	1	1	1	0	1	0	0	1	1	1	1	0	1	0	1
2	1	5	2	-2.64936	5	9	2	4	1	1	0	0	1	1	1	2	35	1	45.075	148.55	20.4263	2	570	9.675	75	-0.578813	-2.18957	0.61417	2	1	0	1	0	0	1	0	1	0	1	0	1	0	1	1	1	1	1	0	1
2	1	4	1	5.098	8	10	2	4	1	1	0	0	1	1	1	1	23	1	49.05	144.6	23.4586	2	566	9.225	76.05	-0.953447	-1.79232	-0.141521	2	1	1	1	0	0	1	0	1	0	0	0	0	1	1	1	1	0	0	0	1
2	1	6	1	-5.16811	5	5	#NULL!	1	1	0	1	0	1	2	1	1	23	1	43.975	145.35	20.815	2	554	7.9	71.55	-2.94863	-4.02718	-1.2908	1	1	1	1	0	0	1	0	1	0	0	0	0	1	1	1	1	0	0	0	1
2	1	6	1	-2.47234	6	0	#NULL!	1	1	0	1	1	1	1	1	1	28	1	47.975	154.2	20.1765	2	551	10.4	74.4	0.115503	-2.20427	1.51822	2	1	0	1	0	1	1	1	1	0	0	0	1	1	1	1	1	0	1	0	1
2	1	4	2	-5.85752	8	7	2	4	1	0	0	0	0	2	1	1	22	1	46.25	148	21.1149	2	565	11.025	79.6	-0.0233285	-1.17787	0.724324	1	1	1	1	0	0	0	0	0	0	0	0	0	0	0	1	0	0	0	0	0
2	1	6	2	-6.06742	5	5	3	4	1	0	0	0	1	2	1	2	26	1	58.625	153.3	24.9459	2	555	10.25	75.2	-0.623078	-2.68982	0.849558	1	1	0	1	0	0	1	0	1	0	0	0	0	1	1	1	1	1	0	0	1
2	1	6	2	2.31329	8	10	#NULL!	3	1	1	1	0	0	1	1	2	30	1	41.7	152.2	18.0014	1	562	7.45	72.05	-2.77223	-3.1171	-1.60191	2	1	0	1	0	0	1	0	1	0	1	0	0	1	1	1	1	0	1	0	1
2	1	5	2	-5.9843	5	5	3	4	1	0	0	0	0	2	1	1	25	1	51.675	151.8	22.4252	2	554	10.525	80.45	0.195921	-0.158964	0.369304	2	1	1	1	0	0	0	0	0	0	0	0	0	1	0	1	1	0	0	0	0
2	1	6	2	-3.04145	0	0	3	4	1	0	0	0	0	2	2	5	32	1	51.3	156.75	20.8786	2	548	8.125	75.2	-2.66627	-2.61838	-1.99559	1	1	0	1	0	0	1	0	1	0	0	0	0	0	0	1	0	0	0	0	1
2	1	3	1	8.36496	10	12	#NULL!	1	1	0	0	0	0	1	1	1	18	1	63.075	152.65	27.0685	3	546	12.225	80.95	1.42254	0.105213	1.87172	2	1	1	1	0	0	1	1	1	0	1	1	1	1	0	1	1	1	1	1	1
2	1	3	1	-3.23682	10	10	2	4	1	0	1	0	0	1	1	2	20	1	44.15	154.25	18.5558	2	559	10.25	75.85	-0.644695	-2.49099	0.689623	1	1	0	1	0	0	1	0	1	0	0	0	0	0	1	1	1	0	0	0	1
2	1	3	1	6.96974	9	14	#NULL!	1	1	0	0	0	0	1	1	1	19	1	63.95	163.3	23.981	2	544	11.875	79.85	0.76141	-0.848238	1.53746	1	1	0	1	0	0	1	0	1	0	1	1	0	1	1	1	1	1	1	1	1
2	1	8	2	6.88323	10	7	#NULL!	3	1	1	1	0	1	1	1	1	36	1	59.25	148.95	26.7059	3	553	9.25	73.1	-0.858861	-2.67045	0.564709	2	1	0	1	0	0	1	0	1	0	0	1	0	1	0	1	1	0	0	1	1
2	1	11	1	-0.448441	10	12	2	4	1	1	1	0	0	1	1	1	34	1	57.275	155	23.8398	2	549	11.175	75	0.186138	-2.70275	1.8989	1	1	0	1	0	0	0	0	1	0	0	0	0	1	0	1	1	0	0	0	0
2	1	6	2	-4.24843	2	8	1	1	1	1	1	0	1	1	1	1	39	1	57.025	158.3	22.7564	2	549	9.725	75.85	-0.421409	-1.68466	0.485323	2	1	0	1	1	1	1	1	0	0	0	0	0	1	1	1	1	0	0	0	1
2	1	6	2	6.61776	1	10	#NULL!	1	1	0	1	0	0	1	1	1	29	1	#NULL!	158.1	#NULL!	#NULL!	541	7.5	72.35	-2.58829	-2.81033	-1.60539	2	1	1	1	0	0	1	0	1	1	0	0	1	1	1	1	1	0	1	0	1
2	1	4	1	-3.87919	5	#NULL!	1	4	1	1	1	0	0	1	2	1	21	1	48.325	148.7	21.855	2	554	10.625	77.8	0.272153	-1.06821	1.03792	2	1	1	1	0	1	1	0	1	0	0	0	0	0	1	1	1	0	0	0	1
2	1	7	2	-1.30648	3	8	#NULL!	3	1	0	1	0	0	2	1	2	33	1	46.25	143.6	22.4286	2	544	10.85	77.3	0.493918	-1.1314	1.36368	2	1	0	1	0	0	1	1	1	0	0	0	0	0	0	1	0	0	0	0	1
2	1	6	2	-1.77148	6	12	#NULL!	1	1	0	1	1	1	2	1	2	34	1	54.675	153.85	23.099	2	544	10.375	76.55	0.13393	-1.39031	1.03881	2	1	0	1	0	0	1	0	1	0	0	0	0	1	0	1	1	0	0	0	1
2	1	5	2	6.99995	8	11	#NULL!	2	1	1	1	1	1	1	1	1	22	1	54.05	155.45	22.3673	2	561	9.87	75.15	-0.365313	-2.04821	0.797512	2	1	0	1	0	1	1	0	1	0	0	0	0	1	1	1	1	0	0	0	1
2	1	7	2	-5.44242	3	5	1	4	1	1	1	0	0	1	1	1	35	1	51.25	156.6	20.8983	2	560	9.05	78.55	-1.76535	-1.50857	-1.44826	1	1	0	1	0	0	1	0	1	0	0	0	0	0	0	1	0	0	0	0	1
2	1	7	2	-4.54334	5	8	1	3	1	0	1	0	0	1	1	1	39	1	57.925	156.35	23.6957	2	538	9.4	73.65	-0.641338	-2.32984	0.608285	2	1	0	1	0	0	1	0	1	0	0	0	0	0	0	1	0	0	0	0	1
2	1	3	1	-1.25631	8	10	#NULL!	1	1	0	1	0	0	1	1	1	19	1	68.525	154.25	28.8004	3	544	10.075	78.1	-0.717687	-1.49884	-0.0311181	1	1	1	1	0	0	1	0	1	0	0	1	0	1	1	1	1	0	0	1	1
2	1	5	2	-3.73919	3	6	1	2	1	0	0	0	0	1	1	1	27	1	56.575	150.9	24.8454	2	536	9.2	75.3	-0.808913	-1.73711	-0.00579553	2	1	1	1	0	0	1	0	1	0	0	0	0	0	1	1	1	0	0	0	1
2	1	3	1	-0.843463	8	12	1	2	0	0	0	0	0	1	1	1	22	1	58.075	151.45	25.3192	3	529	7.575	74.15	-3.17972	-2.81188	-2.60794	1	1	1	1	0	0	1	0	1	0	1	0	1	1	0	1	1	1	1	0	1
2	1	7	2	1.95135	12	14	#NULL!	3	1	1	1	0	1	1	1	1	34	1	68.875	155.4	28.5207	3	540	11.45	80.5	0.45566	-0.559238	0.982658	1	1	0	1	0	0	1	0	1	0	0	0	1	1	1	1	1	0	1	0	1
2	1	8	1	-0.784229	8	8	1	2	1	0	1	0	0	1	1	2	37	1	70.025	154.1	29.4882	3	528	12.4	78.2	1.62711	-0.639377	2.57405	2	1	0	1	0	0	1	0	1	0	0	1	1	1	1	1	1	1	1	1	1
2	1	3	2	-1.78416	3	6	2	4	1	1	1	0	1	1	1	1	21	1	44.775	144.95	21.3108	2	529	8.55	73.65	-1.38515	-2.23658	-0.438992	2	1	0	1	0	0	1	0	1	0	0	0	0	1	1	1	1	0	0	0	1
2	1	5	2	1.05286	9	11	#NULL!	1	1	1	1	0	1	1	1	1	21	1	43.95	156.75	17.8873	1	540	9.325	77.3	-0.719044	-1.08749	-0.292401	2	1	0	1	0	1	1	0	1	0	0	0	1	1	1	1	1	0	1	0	1
2	1	4	2	-2.33264	1	4	3	4	1	1	1	0	1	1	1	1	28	1	51.775	157.75	20.8057	2	529	6.575	71	-3.61283	-3.16004	-2.78768	2	1	1	1	0	0	0	0	0	0	0	0	0	0	0	1	0	0	0	0	0
2	1	6	1	-2.78943	1	#NULL!	2	4	1	0	1	0	0	1	1	1	30	1	52.45	162	19.9855	2	539	9.25	78	-1.45732	-1.48005	-1.05216	1	1	0	0	0	0	1	0	1	0	0	0	0	0	0	0	0	0	0	0	1
2	1	11	1	-0.399929	4	8	#NULL!	1	1	1	1	0	1	1	1	2	43	1	49.825	150.85	21.8956	2	522	9.925	77.15	-0.105113	-0.9374	0.432648	2	1	0	1	0	0	0	0	1	0	0	0	1	1	1	1	1	0	1	0	0
2	1	4	2	5.00782	5	5	#NULL!	1	1	0	0	0	1	1	1	1	24	1	68.65	159.35	27.0356	3	533	10.375	77.25	-0.39299	-1.693	0.507115	1	1	1	1	0	0	1	0	1	0	0	0	0	1	1	1	1	0	0	0	1
2	1	7	1	1.19912	5	8	#NULL!	1	1	1	1	0	0	1	1	2	27	1	47.65	152.2	20.57	2	526	8.625	74.05	-2.01388	-2.81792	-0.932195	1	1	0	1	0	0	1	0	1	0	0	0	0	1	1	1	1	0	0	0	1
2	1	5	2	-0.881006	6	12	2	4	1	1	1	0	0	2	1	1	27	1	58.9	152.15	25.4432	3	524	9.175	73.15	-1.44816	-3.13606	0.0745433	1	1	0	1	1	1	1	0	1	0	0	1	1	1	1	1	1	0	1	1	1
2	1	5	2	-3.11676	6	8	#NULL!	3	1	1	1	0	0	1	1	1	32	1	52.425	152.65	22.498	2	521	9.8	76.45	-0.203003	-1.17087	0.441379	2	1	0	1	0	0	1	0	1	1	0	0	1	1	1	1	1	0	1	0	1
2	1	3	2	1.12552	8	8	#NULL!	1	1	1	1	0	0	1	2	5	17	1	57.9	160.9	22.3649	2	533	9.325	74.05	-1.35208	-2.89199	0.0222862	1	1	0	1	1	0	0	0	1	0	0	0	1	0	1	1	1	0	1	0	1
2	1	3	2	-5.46871	7	3	3	4	1	0	1	0	1	1	1	1	22	1	54.525	159.25	21.4999	2	522	9.4	73.75	-1.21943	-2.8888	0.199991	1	1	0	1	0	0	0	0	0	0	1	0	0	1	0	1	1	0	1	0	0
2	1	3	1	-5.03813	10	6	#NULL!	2	1	0	1	0	0	2	1	2	19	1	59.95	161.45	22.9992	2	522	11.225	78.45	0.379399	-1.11442	1.17193	1	1	0	1	0	0	1	0	1	0	0	0	1	0	1	1	1	0	1	0	1
2	1	3	2	3.03729	6	12	1	4	1	0	0	0	0	1	1	1	25	1	54.55	146.2	25.5211	3	521	10.35	73.65	-0.347162	-2.916	1.36337	1	1	0	1	0	0	0	1	1	0	0	0	0	1	0	1	1	0	0	0	1
2	1	5	1	9.53907	8	11	#NULL!	1	1	0	1	0	0	1	1	1	30	1	49.4	149.3	22.1619	2	525	9.8	79	-0.86144	-0.942616	-0.561907	1	1	1	1	1	1	1	1	1	0	1	0	0	1	1	1	1	0	1	0	1
2	1	4	2	-3.54209	7	3	#NULL!	3	1	1	0	0	1	1	2	5	18	1	52.95	156.05	21.7439	2	527	8.425	73.85	-2.22966	-2.9037	-1.16873	1	1	0	1	0	0	1	0	1	0	0	0	1	1	1	1	1	1	1	0	1
2	1	6	1	5.6767	11	12	1	1	1	0	1	0	1	1	1	1	35	1	#NULL!	154.75	#NULL!	#NULL!	526	9.675	75	-0.33623	-1.73354	0.61417	2	0	0	1	0	0	0	0	1	0	0	0	0	0	1	1	1	1	0	0	0
2	1	5	1	-1.64708	8	12	#NULL!	2	1	0	0	0	1	1	1	1	28	1	61.475	164.85	22.6215	2	522	12.1	81.5	1.05804	0.0370354	1.4179	1	1	1	1	0	1	1	0	1	0	0	1	1	0	1	1	1	0	1	1	1
2	1	4	1	-2.22534	8	9	#NULL!	1	1	1	1	0	1	1	1	1	20	1	50.425	153.45	21.4147	2	508	10.5	79.25	0.428231	-0.033124	0.605955	2	1	0	1	0	1	1	0	1	0	0	0	0	1	1	1	1	0	0	0	1
2	1	4	2	-0.929142	6	8	2	4	1	0	1	0	0	1	1	1	38	1	54.05	154.55	22.6286	2	509	8.6	75.1	-1.21938	-1.50984	-0.718599	2	1	1	1	0	0	1	0	1	0	0	0	0	1	1	1	1	0	0	0	1
2	1	3	2	4.50016	6	7	#NULL!	2	1	0	1	1	1	1	1	1	19	1	43.325	150.1	19.2299	2	513	9.2	75.75	-0.678239	-1.32604	-0.105778	2	1	1	1	0	1	1	0	1	0	0	1	0	1	1	1	1	0	0	1	1
2	1	7	1	11.2105	8	7	#NULL!	1	1	1	0	0	1	1	1	2	35	1	48.625	149.15	21.8581	2	514	9.125	74.95	-0.751997	-1.61864	-0.0178156	2	1	0	1	0	1	1	1	1	0	1	0	1	1	1	1	1	1	1	0	1
2	1	5	1	-1.262	0	5	#NULL!	1	1	1	1	0	1	1	1	1	28	1	60.15	155.95	24.7323	2	503	10.05	76.5	-0.509497	-1.63014	0.300903	1	1	1	1	1	0	0	0	1	0	0	0	0	1	0	1	1	0	0	0	1
2	1	6	2	1.66118	8	8	1	3	1	1	0	1	1	1	1	1	31	1	55.525	153.95	23.4277	2	512	9.6	79.05	-0.973874	-0.766182	-0.825809	1	1	0	1	0	0	1	0	1	0	0	0	1	0	0	1	0	0	1	0	1
2	1	3	1	0.562963	8	9	#NULL!	1	1	0	1	0	1	1	1	1	19	1	41.8	140	21.3265	2	506	7.65	68.3	-2.20364	-3.87983	-0.226708	2	1	0	1	0	1	1	0	1	0	0	0	1	1	1	1	1	0	1	0	1
2	1	7	1	-1.79957	6	2	#NULL!	3	1	0	1	0	1	1	1	1	27	1	52.225	151.1	22.8744	2	504	10.775	76	0.114084	-1.83313	1.23816	1	1	0	1	0	0	1	1	1	0	0	0	0	1	1	1	1	1	0	0	1
2	1	5	1	-2.44393	5	8	2	4	1	0	1	0	0	1	1	1	25	1	47.4	146.95	21.9502	2	499	8.7	72.55	-1.06349	-2.30097	0.028901	2	1	1	1	0	0	1	0	1	0	0	0	0	1	1	1	1	0	0	0	1
2	1	4	1	1.90694	10	12	#NULL!	1	1	0	1	0	0	1	1	1	21	1	53.85	141.35	26.9522	3	498	8.825	71.5	-0.938104	-2.66333	0.453212	2	1	0	1	0	0	1	0	1	0	0	0	1	0	1	1	1	0	1	0	1
2	1	3	2	1.29452	8	#NULL!	1	3	1	1	1	0	0	1	1	1	19	1	58.95	156.4	24.0996	2	517	9.025	72.8	-1.55742	-3.19555	-0.0249161	1	1	1	0	1	0	1	0	1	0	0	0	1	1	1	0	1	1	1	0	1
2	1	5	2	-3.33512	1	7	2	4	1	1	0	0	1	1	1	1	38	1	52.475	156.7	21.3705	2	497	9.175	78.15	-0.608634	-0.287572	-0.662189	2	1	0	1	0	0	1	0	1	0	0	0	0	0	1	1	1	0	0	0	1
2	1	3	2	-4.54881	5	6	2	4	1	0	0	0	0	1	1	1	17	1	53.4	152.35	23.0068	2	496	9.175	75.65	-0.60276	-1.16479	-0.114001	2	1	1	1	0	0	1	0	1	0	0	0	0	1	1	1	1	0	0	0	1
2	1	4	1	-0.438747	7	8	2	4	1	0	1	0	0	1	1	1	21	1	48.875	160	19.0918	2	499	8.925	71.35	-0.849836	-2.72714	0.614127	2	1	0	1	1	0	1	0	1	0	0	0	0	1	1	1	1	1	0	0	1
2	1	7	2	-4.59357	8	7	#NULL!	2	1	1	0	0	0	1	1	1	23	1	45.675	149.15	20.532	2	493	9.75	75.45	-0.0862722	-1.20062	0.599659	2	1	1	1	0	0	1	0	1	0	1	1	0	1	1	1	1	0	1	1	1
2	1	3	2	5.51684	11	12	#NULL!	1	0	0	0	0	0	1	1	1	24	1	57.15	148.4	25.9507	3	498	9.925	80.05	-0.593505	-0.207129	-0.634044	1	1	1	1	0	0	1	0	1	0	0	1	1	0	0	1	0	1	1	1	1
2	1	6	2	-1.68602	8	8	1	2	1	1	1	0	1	1	1	2	30	1	43.75	150.7	19.2642	2	491	8.475	74.3	-1.23675	-1.58725	-0.696333	2	1	1	1	1	0	1	1	1	0	0	0	0	1	1	1	1	0	0	0	1
2	1	4	2	3.80357	7	8	#NULL!	3	1	1	1	0	0	1	1	2	24	1	58.875	159.15	23.2444	2	497	9.15	76	-0.631234	-1.05201	-0.221903	2	1	0	1	0	0	1	0	1	0	0	0	0	1	1	1	1	0	0	0	1
2	1	5	2	-4.97706	2	#NULL!	1	3	1	0	1	0	0	1	1	1	43	1	60.325	154.05	25.4199	3	492	8.55	73.7	-1.16843	-1.81322	-0.451289	2	1	0	1	0	1	1	0	1	0	1	0	0	0	1	1	1	0	1	0	1
2	1	4	#NULL!	-1.68682	5	5	#NULL!	1	1	0	1	0	0	1	2	1	#NULL!	0	#NULL!	#NULL!	#NULL!	#NULL!	488	8.675	74.55	-1.74892	-2.20231	-0.996918	1	0	0	1	0	0	1	0	1	0	1	0	0	1	1	1	1	1	1	0	1
2	1	3	2	-5.6434	10	10	1	3	1	0	1	0	0	1	1	1	17	1	45.9	156.45	18.7526	2	478	7.8	71.25	-2.64632	-3.36816	-1.35595	1	1	1	1	0	0	0	0	1	0	0	0	0	1	1	1	1	1	0	0	0
2	1	4	2	8.90737	7	8	1	3	1	1	0	0	0	1	1	4	18	1	47.1	147.15	21.7521	2	490	10	72.3	0.136517	-2.29011	1.58749	2	1	1	1	0	0	1	0	1	0	0	0	0	0	0	1	0	1	0	0	1
2	1	3	1	1.60202	7	8	#NULL!	2	1	1	0	0	0	1	1	1	20	1	43.75	149.5	19.5747	2	488	9.65	73.8	-0.788918	-2.4923	0.500162	1	1	1	1	0	0	0	1	1	0	0	0	1	1	1	1	1	0	1	0	1
2	1	3	1	3.18905	8	12	1	2	1	1	1	0	0	2	1	1	19	1	52.325	154.4	21.949	2	477	9.475	71.5	-0.889425	-3.25863	0.939059	1	1	1	1	0	1	1	0	1	0	0	1	0	1	1	1	1	1	0	1	1
2	1	5	2	-0.467059	1	10	2	4	1	0	0	0	0	1	2	1	26	1	51	150.4	22.5463	2	486	9.125	74.15	-0.589768	-1.58288	0.166374	2	1	1	1	1	0	1	0	1	0	0	0	0	1	1	1	1	0	0	0	1
2	1	6	1	-0.17515	8	12	#NULL!	1	1	0	1	0	0	1	1	1	27	1	47.9	146.7	22.2574	2	483	8.25	72.7	-2.17159	-2.86043	-1.09981	1	1	1	1	0	0	1	0	1	0	1	0	1	1	1	1	1	0	1	0	1
2	1	3	2	-1.25566	8	10	1	3	1	1	1	1	1	1	1	1	20	1	61.55	164.4	22.7732	2	497	8.275	74.95	-2.22445	-2.15361	-1.69624	1	1	0	1	0	0	1	0	1	0	0	0	0	1	1	1	1	0	0	0	1
2	1	6	2	-0.351164	5	#NULL!	#NULL!	1	1	0	1	0	1	1	1	1	37	1	54.575	155.5	22.5701	2	483	8.95	76.8	-0.732758	-0.596803	-0.647698	2	1	1	1	1	0	1	0	1	0	0	0	0	1	0	1	1	0	0	0	1
2	1	8	2	-3.06338	8	10	1	3	1	1	0	0	0	1	1	1	38	1	56.925	155.4	23.5722	2	481	8.625	73	-1.02965	-1.93699	-0.180242	2	1	1	1	0	0	0	0	1	0	0	0	0	1	1	1	1	0	0	0	0
2	1	8	2	4.12573	7	8	#NULL!	1	1	1	1	0	1	2	1	1	34	1	45.025	153.6	19.0841	2	477	9.55	76.1	-0.163039	-0.774059	0.232088	2	1	0	1	1	1	1	1	1	0	0	1	0	1	1	1	1	0	0	1	1
2	1	6	1	-4.9726	5	4	#NULL!	1	1	0	1	0	0	1	1	1	27	1	49.25	158.35	19.6413	2	475	8.85	74.8	-0.778796	-1.21791	-0.325201	2	1	0	1	0	1	1	0	1	0	0	0	0	1	1	1	1	0	0	0	1
2	1	5	1	6.09151	6	7	#NULL!	1	1	1	1	0	0	2	2	1	24	1	55.65	165.4	20.342	2	484	8.925	74.55	-0.761967	-1.41585	-0.172739	2	1	0	1	0	0	0	0	1	0	0	0	1	0	0	1	0	0	1	0	0
2	1	6	1	-4.59819	5	#NULL!	#NULL!	1	1	0	0	0	0	1	1	1	35	1	48.825	147.2	22.5334	2	476	9.125	73.45	-1.22326	-2.48725	-0.0755261	1	1	0	1	0	0	1	0	1	0	0	0	1	0	0	1	0	0	1	0	1
2	1	4	1	5.55742	7	10	#NULL!	1	1	0	1	0	0	1	1	1	18	1	48.7	149.75	21.7168	2	490	9.675	73.15	-0.132014	-1.98651	1.0365	2	1	1	1	0	0	1	0	1	0	0	0	0	1	0	1	1	0	0	0	1
2	1	3	2	-0.234394	5	5	#NULL!	1	1	1	0	1	1	1	1	1	18	1	49.55	158.75	19.6615	2	476	6.75	68.7	-3.10619	-3.42911	-1.77495	2	1	0	1	0	0	1	0	1	0	1	0	0	0	1	1	1	1	1	0	1
2	1	3	2	8.50338	5	10	#NULL!	4	1	1	0	0	0	1	1	1	33	1	46.6	150.6	20.5464	2	475	7.925	71.05	-2.48648	-3.41189	-1.09198	1	1	1	1	0	0	1	0	1	0	1	0	0	1	1	1	1	1	1	0	1
2	1	6	1	-1.97237	5	8	#NULL!	2	1	0	1	0	0	1	1	2	29	1	40.375	141.05	20.2939	2	465	8.475	73.3	-1.08063	-1.63963	-0.451539	2	1	1	1	0	0	1	0	1	0	0	1	1	1	1	1	1	0	1	1	1
2	1	4	2	-1.16576	6	6	1	3	1	0	1	0	0	1	2	4	16	1	56.825	153.2	24.2115	2	465	7.45	64.7	-2.98251	-5.79247	0.421083	1	1	1	1	0	0	1	0	0	0	0	0	0	1	1	1	1	0	0	0	1
2	1	11	1	3.03187	7	8	#NULL!	2	1	1	0	1	1	1	1	1	39	1	58	156.3	23.7416	2	473	9.375	74.35	-0.291036	-1.35631	0.416882	2	1	0	1	0	0	1	0	1	0	0	0	0	1	1	1	1	0	0	0	1
2	1	8	2	-4.80895	2	3	3	4	1	1	0	0	0	1	1	1	29	1	55.925	155.05	23.2628	2	464	11.275	75.6	0.767107	-1.49752	1.8548	1	1	1	1	0	0	1	0	1	0	0	0	0	1	1	1	1	0	0	0	1
2	1	3	1	-3.39383	12	11	1	2	1	0	0	0	1	1	1	1	22	1	53.275	161.7	20.3753	2	462	9.1	75.4	-1.16477	-1.55074	-0.630204	1	1	0	1	0	1	1	0	1	0	1	0	0	1	1	1	1	1	1	0	1
2	1	8	1	-0.427856	8	8	3	4	1	1	1	0	1	1	1	1	32	1	59.15	170.7	20.2996	2	463	10.65	74.75	0.79575	-1.08857	1.69186	2	1	1	1	0	0	1	0	1	0	0	0	0	1	1	1	1	0	0	0	1
2	1	5	2	3.31713	8	10	#NULL!	1	1	1	1	0	1	1	1	1	30	1	53.875	158.95	21.3239	2	455	7.875	73.05	-1.63994	-1.60897	-1.22469	2	1	0	1	0	0	1	0	1	0	0	0	1	0	1	1	1	0	1	0	1
2	1	5	2	-1.67757	7	7	#NULL!	4	1	1	1	0	1	1	2	4	25	1	57.325	163.2	21.523	2	460	10.35	76.3	0.0132599	-1.16993	0.696727	1	1	1	1	0	0	1	1	1	0	0	0	1	1	0	1	1	0	1	0	1
2	1	6	1	0.710622	7	2	1	2	1	0	1	0	0	1	1	1	29	1	61.725	152.05	26.6986	3	455	8.775	70.8	-0.729634	-2.43122	0.573931	2	1	0	1	0	0	1	0	1	0	0	0	0	1	0	1	1	1	0	0	1
2	1	3	2	2.52318	8	11	#NULL!	1	1	1	1	0	1	1	1	1	24	1	51.175	149.5	22.8968	2	475	8.175	71.95	-1.44523	-2.2457	-0.51059	2	1	1	1	0	0	1	0	1	0	1	0	0	1	1	1	1	1	1	0	1
2	1	6	1	0.353067	4	8	#NULL!	1	1	0	1	0	0	1	1	1	42	1	59.15	161.5	22.6783	2	469	10.325	75.55	0.514203	-0.872973	1.19534	2	1	0	1	1	0	1	0	1	0	0	0	0	1	0	1	1	0	0	0	1
2	1	4	1	3.80764	6	8	#NULL!	1	1	1	1	0	0	1	1	1	24	1	56.85	157.4	22.9467	2	455	9.775	75.25	-0.474645	-1.51927	0.274656	1	1	0	1	0	0	1	0	1	0	0	1	0	1	1	1	1	0	0	1	1
2	1	3	2	1.46709	7	9	#NULL!	1	1	1	1	0	0	1	1	1	19	1	50.975	152.95	21.7901	2	468	8.425	70.25	-1.89538	-3.64639	-0.0781272	1	1	1	1	1	0	0	0	1	0	1	1	0	0	1	1	1	0	1	1	1
2	1	4	2	-0.0587031	8	12	#NULL!	3	1	1	1	0	0	1	1	2	19	1	50.775	152.65	21.79	2	454	10.85	74.9	0.479589	-1.64491	1.58587	1	1	0	1	0	1	1	1	1	0	0	0	0	1	1	1	1	0	0	0	1
2	1	8	1	-0.653282	4	8	2	4	1	0	0	0	0	1	2	1	38	1	57.85	163.45	21.6538	2	454	11.45	75.95	0.970316	-1.2292	1.94728	1	1	1	1	0	0	1	0	1	0	0	0	1	1	1	1	1	0	1	0	1
2	1	3	2	-2.44275	4	8	1	2	1	0	1	0	0	2	1	1	18	1	55.675	149.9	24.7775	2	439	10.025	72.3	-0.145824	-2.48771	1.36545	1	1	1	1	1	0	1	1	1	0	1	0	1	1	1	1	1	1	1	0	1
2	1	3	1	7.05708	8	12	#NULL!	2	1	1	0	0	0	1	1	1	19	1	57.9	157.6	23.3113	2	449	7.975	66.25	-1.49525	-4.02955	0.86274	2	1	0	1	0	0	0	0	1	0	0	0	0	1	0	1	1	0	0	0	0
2	1	6	1	-0.962015	5	8	#NULL!	2	1	1	1	0	0	1	1	1	31	1	51	161.45	19.5656	2	448	10.6	76.45	0.845439	-0.273801	1.28856	2	1	0	0	0	0	0	0	1	0	0	0	0	0	1	0	1	0	0	0	0
2	1	3	2	-3.11309	8	10	#NULL!	1	1	0	0	0	0	1	1	1	18	1	44.825	146	21.0288	2	449	8.875	70.5	-1.31221	-3.328	0.469983	1	1	1	1	1	0	1	0	1	0	1	0	0	0	0	1	0	0	1	0	1
2	1	3	2	-2.35236	8	10	1	2	1	1	0	0	1	1	1	1	20	1	52.5	154.85	21.8946	2	446	9.45	73.05	-0.725766	-2.27676	0.457039	1	1	0	1	0	0	0	0	1	0	0	0	1	1	1	1	1	0	1	0	0
2	1	3	2	-1.2956	7	10	#NULL!	2	1	1	0	0	0	1	1	1	16	1	48.2	150.1	21.3937	2	448	10.175	75.15	-0.067297	-1.46746	0.775727	1	1	1	1	0	0	1	0	1	0	0	0	0	1	0	1	1	0	0	0	1
2	1	4	2	-1.50184	10	12	#NULL!	1	1	1	0	0	0	1	1	1	22	1	54.575	157.95	21.8753	2	443	9.45	71.7	-0.0479097	-1.95657	1.13789	2	1	0	1	0	0	1	0	1	0	0	0	1	1	1	1	1	1	1	0	1
2	1	8	2	5.29549	11	8	#NULL!	2	1	1	1	0	0	1	1	2	26	1	46.025	160.25	17.9225	1	453	8.1	71.55	-2.16032	-2.95938	-0.97772	1	1	0	1	0	1	1	0	1	0	1	0	1	1	0	1	1	1	1	0	1
2	1	6	1	1.55647	5	5	#NULL!	1	1	0	1	0	0	2	1	1	25	1	59.575	161.6	22.8129	2	438	9.125	74.85	-0.303724	-0.730244	0.00493104	2	1	0	1	1	0	1	0	1	0	1	0	0	1	0	1	1	0	1	0	1
2	1	4	1	0.50374	12	11	#NULL!	1	1	1	0	0	0	1	1	1	26	1	47.9	160.25	18.6526	2	442	9.6	71.95	-0.558077	-2.66482	0.960045	1	1	0	1	0	0	1	0	1	0	0	0	0	0	0	1	0	0	0	0	1
2	1	3	2	3.51699	12	12	1	2	1	0	1	0	0	1	1	1	21	1	56.05	166.3	20.2671	2	436	9.775	76.15	-0.356415	-0.905666	0.052106	1	1	0	1	0	0	1	0	1	1	1	0	1	1	1	1	1	0	1	0	1
2	1	3	2	3.30926	6	6	#NULL!	1	1	1	0	0	0	1	1	1	22	1	55.475	159.85	21.7106	2	449	9.45	77.9	-0.744244	-0.38793	-0.765608	1	1	1	1	1	0	1	0	1	0	0	0	0	1	1	1	1	0	0	0	1
2	1	7	2	1.70561	6	12	#NULL!	3	1	1	1	0	0	1	1	1	35	1	49.8	155.05	20.715	2	444	8.35	72.5	-1.07667	-1.67422	-0.415794	2	1	0	1	0	0	1	0	1	0	0	0	0	0	0	1	0	0	0	0	1
2	1	5	2	-1.20575	4	10	1	3	1	1	0	0	0	1	1	1	31	1	51.675	151.7	22.4548	2	422	10.125	69.4	0.635367	-2.54985	2.43277	2	1	1	1	0	0	1	0	1	0	0	1	0	0	0	1	0	0	0	1	1
2	1	6	2	3.60433	10	9	#NULL!	4	1	1	0	1	1	1	1	1	22	1	50.65	154.1	21.3292	2	439	8.75	71.9	-1.37896	-2.64776	-0.134806	1	1	1	1	0	0	0	0	1	0	0	0	1	0	0	1	0	0	1	0	0
2	1	3	2	5.62229	8	9	1	3	1	1	1	1	1	1	1	1	21	1	40.7	148.1	18.556	2	439	7.425	69.25	-2.04258	-2.81145	-0.844968	2	1	1	1	0	1	1	0	1	0	1	0	1	1	1	1	1	1	1	0	1
2	1	6	1	0.756854	7	8	#NULL!	1	1	0	1	0	0	1	1	1	28	1	55.7	159.15	21.9908	2	425	9.45	73.6	0.0612961	-1.02115	0.677562	2	1	0	1	0	0	1	0	1	0	0	0	0	0	1	1	1	1	0	0	1
2	1	3	1	-5.46849	8	12	1	3	1	1	1	0	0	1	1	1	21	1	42.725	148.8	19.2964	2	428	7.425	67.95	-1.97129	-3.16295	-0.452191	2	1	0	1	0	0	1	1	0	0	0	0	0	1	1	1	1	0	0	0	1
2	1	5	1	1.76192	0	10	1	2	0	0	0	0	0	1	1	1	24	1	72.55	155.7	29.9268	3	425	9.325	72.2	-0.714511	-2.34667	0.542271	1	1	1	1	1	0	1	0	1	0	0	0	1	1	1	1	1	0	1	0	1
2	1	6	1	3.69401	8	9	#NULL!	2	1	1	0	0	0	1	1	1	28	1	46.85	149.95	20.8361	2	421	8.975	70.45	-1.03602	-3.00289	0.61981	1	1	0	1	0	1	1	0	1	0	0	1	0	1	1	1	1	0	0	1	1
2	1	8	1	2.3771	6	7	#NULL!	1	1	1	1	0	0	1	1	2	27	1	47.55	156	19.539	2	421	9.725	72.05	0.317891	-1.54704	1.35515	2	1	1	0	0	0	1	0	1	1	1	1	0	1	0	0	1	1	1	1	1
2	1	3	1	2.05321	5	5	#NULL!	1	1	1	1	0	1	1	1	1	19	1	45.825	150	20.3667	2	415	8.325	70.7	-0.919663	-1.97471	0.0254769	2	1	0	1	0	0	1	0	1	0	0	0	0	1	1	1	1	1	0	0	1
2	1	3	1	0.0280918	4	8	#NULL!	1	1	0	0	0	0	1	1	1	19	1	47.375	157.15	19.1832	2	419	8.15	73.05	-1.1228	-1.14634	-0.831076	2	1	0	1	0	0	0	0	0	0	0	0	0	1	0	1	1	0	0	0	0
2	1	5	1	3.75138	0	11	#NULL!	2	1	1	1	0	0	1	1	1	21	1	52.65	156.3	21.5516	2	421	8	73.5	-1.29183	-1.00498	-1.15873	2	1	0	1	0	0	1	1	0	0	1	0	0	0	0	1	0	0	1	0	1
2	1	7	1	-0.133828	10	4	#NULL!	1	1	0	1	0	0	1	1	1	32	1	53.925	160.25	20.9988	2	416	9.3	75.7	-0.680997	-0.803886	-0.44026	1	1	1	1	0	1	1	0	1	0	0	1	0	1	1	1	1	1	0	1	1
2	1	4	1	1.32044	8	7	#NULL!	1	1	1	1	0	0	1	1	1	23	1	51.55	150.25	22.8349	2	427	9.35	69.8	-0.0375151	-2.46265	1.51148	2	1	0	1	0	1	0	0	1	0	0	1	1	0	0	1	0	0	1	1	0
2	1	3	1	4.6479	8	10	#NULL!	1	1	1	0	0	0	1	1	1	18	1	56	157.3	22.6324	2	412	7.9	69.25	-1.33993	-2.48052	-0.149983	2	1	0	1	0	0	1	0	1	0	0	1	0	1	0	1	1	0	0	1	1
2	1	7	1	-1.44115	7	8	#NULL!	3	1	1	1	0	0	1	1	1	28	1	61.5	155.55	25.4176	3	409	10.125	76.25	0.138971	-0.477092	0.448497	1	1	1	1	1	0	0	0	1	0	0	0	1	0	1	1	1	0	1	0	1
2	1	3	2	-1.43034	10	10	1	3	1	0	0	0	1	1	1	1	19	1	53.7	152.2	23.1817	2	407	9.575	69.9	0.278995	-2.1714	1.73271	2	1	1	0	0	0	0	0	0	0	0	0	0	0	0	0	0	0	0	0	0
2	1	4	1	-2.68406	7	5	#NULL!	1	1	0	1	0	0	1	1	1	20	1	49.05	154.5	20.5486	2	403	9.925	76.2	-0.00312649	-0.407537	0.22266	1	1	1	1	0	0	0	1	1	0	0	1	0	1	1	1	1	0	0	1	1
2	1	3	2	-3.48351	7	#NULL!	#NULL!	4	1	0	1	0	0	1	1	1	16	1	56.95	155.2	23.6434	2	402	6	61.1	-3.58914	-5.43777	-0.274945	2	1	1	1	0	0	0	0	1	0	0	0	0	0	1	1	1	0	0	0	0
2	1	5	1	-5.72206	7	11	2	4	1	1	0	0	0	1	2	2	34	1	60.075	154.8	25.0699	3	420	9.4	70.9	0.0489261	-1.96376	1.28311	2	1	0	1	0	0	1	0	1	0	0	0	0	1	0	1	1	0	0	0	1
2	1	7	2	0.997282	3	#NULL!	2	4	1	0	0	0	0	1	1	1	43	1	49.9	158.15	19.9509	2	406	9.45	75.25	-0.470036	-0.841633	-0.131953	1	1	1	1	1	0	1	1	1	0	0	0	0	0	1	1	1	0	0	0	1
2	1	8	1	0.717584	8	10	1	3	1	0	0	0	1	1	1	1	36	1	46.225	153.2	19.6952	2	403	8.5	71.75	-0.669969	-1.41936	-0.0231295	2	1	0	1	0	0	1	0	1	0	0	0	0	0	1	1	1	0	0	0	1
2	1	4	1	3.46664	10	12	1	2	1	1	0	1	1	1	1	1	23	1	37.175	146.25	17.3804	1	407	8.875	76.35	-0.339311	0.262397	-0.643828	2	1	0	1	0	0	1	0	1	0	0	0	1	1	0	1	1	0	1	0	1
2	1	4	1	2.63503	9	12	#NULL!	1	1	0	1	0	0	1	1	1	21	1	45.45	155.3	18.8448	2	405	8.975	68.75	-0.932127	-3.48885	1.17018	1	1	0	1	0	1	1	0	1	0	0	0	0	1	1	1	1	0	0	0	1
2	1	3	2	1.87831	8	12	#NULL!	1	1	1	1	0	0	1	1	1	20	1	55.975	163.5	20.9391	2	394	11.775	74.3	1.62709	-1.05429	2.66119	1	1	0	1	0	0	1	0	1	0	0	1	0	1	0	1	1	1	0	1	1
2	1	3	2	-4.21055	5	7	1	4	1	0	1	0	0	2	1	1	19	1	46.005	147.65	21.1027	2	391	8.1	69.85	-1.76835	-2.84975	-0.428364	1	1	0	1	1	0	1	0	1	0	0	0	0	1	1	1	1	0	0	0	1
2	1	8	1	3.18876	6	12	1	2	1	1	0	0	0	1	2	1	38	1	65.375	154.2	27.4943	3	400	7.85	70.3	-2.11074	-2.78666	-0.966224	1	1	0	1	0	0	1	0	1	0	1	0	1	0	0	1	0	0	1	0	1
2	1	6	1	3.97186	7	8	#NULL!	1	1	1	0	0	0	1	1	1	33	1	53.175	153.4	22.5973	2	395	8.125	68.15	-0.993429	-2.67923	0.477988	2	1	1	1	0	0	1	0	1	0	1	0	0	1	1	1	1	0	1	0	1
2	1	3	2	1.18065	7	7	#NULL!	4	1	1	0	0	0	1	1	1	18	1	43.3	144.45	20.7517	2	390	6.825	64.95	-3.28156	-4.86282	-0.750415	1	1	1	1	1	0	1	0	1	0	0	0	0	1	1	1	1	0	0	0	1
2	1	8	1	6.77029	12	12	#NULL!	1	1	0	1	0	1	1	1	1	29	1	57.375	169.05	20.0767	2	391	9.575	74.95	0.380158	-0.0323926	0.512115	2	1	1	1	0	1	0	0	1	0	0	0	0	1	0	1	1	0	0	0	0
2	1	4	2	-0.0608791	7	8	#NULL!	3	1	1	1	0	0	1	1	2	25	1	53.8	155.5	22.2496	2	378	10.725	76.35	0.879902	0.0443452	1.10209	1	1	0	1	0	0	1	0	1	0	0	0	0	1	1	1	1	0	0	0	1
2	1	4	2	0.51688	8	7	2	4	1	1	1	0	1	1	1	1	17	1	48.075	151.05	21.0706	2	380	8.525	71.05	-0.495612	-1.36569	0.193082	2	1	1	1	0	0	1	0	1	0	0	0	0	1	1	1	1	0	0	0	1
2	1	6	1	-1.50723	2	8	1	3	1	0	0	0	0	1	1	1	31	1	90.3	155.55	37.3205	4	375	9.85	74.95	0.710931	0.210435	0.819299	2	1	0	1	0	0	1	0	1	0	1	0	0	1	1	1	1	1	1	0	1
2	1	3	1	4.41567	8	11	#NULL!	1	1	1	1	1	1	2	1	1	20	1	45.05	146.5	20.9903	2	385	8.25	71.15	-0.800333	-1.39812	-0.195725	2	1	0	1	0	0	1	0	1	0	0	0	0	0	1	1	1	1	0	0	1
2	1	7	1	1.98125	0	6	1	4	1	0	1	0	1	2	1	2	38	1	50.075	155.25	20.7758	2	373	8.375	68.8	-0.595538	-2.13424	0.61669	2	1	0	1	0	0	1	0	1	0	0	0	1	0	1	1	1	0	1	0	1
2	1	6	2	2.35696	7	7	#NULL!	3	1	0	1	0	1	1	1	4	34	1	53.9	153.35	22.9203	2	385	8.2	71.35	-0.850906	-1.3215	-0.316968	2	1	1	1	0	0	1	1	1	0	0	0	0	1	1	1	1	0	0	0	1
2	1	7	1	10.3284	11	12	1	2	1	1	0	0	0	1	1	1	20	1	61.075	159.75	23.9322	2	385	9.15	71	0.0511306	-1.45558	0.971602	2	1	1	1	0	1	1	0	1	0	1	1	0	1	1	1	1	1	1	1	1
2	1	4	2	1.99862	8	8	#NULL!	1	1	1	1	0	0	1	1	1	22	1	51.975	158.1	20.7937	2	384	9.275	74.1	0.167853	-0.253221	0.357229	2	1	1	0	0	0	0	0	0	0	0	0	0	0	0	0	0	0	0	0	0
2	1	3	2	3.00407	8	10	#NULL!	1	1	0	1	0	0	1	1	1	19	1	45.2	152.5	19.4356	2	381	8.9	69.7	-0.846916	-2.77202	0.760132	1	1	1	1	0	0	1	0	1	0	0	0	0	1	0	1	1	0	0	0	1
2	1	3	2	1.50448	10	11	#NULL!	1	1	1	1	0	1	1	1	1	17	1	54.2	162.6	20.5002	2	385	8.775	70.95	-0.290757	-1.47473	0.534562	2	1	0	1	0	1	1	0	1	0	0	0	1	0	0	1	0	0	1	0	1
2	1	4	2	4.27561	11	10	#NULL!	2	1	1	0	1	1	1	1	1	25	1	54.5	157.85	21.8729	2	379	9.925	73	0.161443	-1.36855	1.05103	1	1	1	1	0	0	1	1	1	0	0	1	0	0	1	1	1	0	0	1	1
2	1	3	1	0.137846	11	10	#NULL!	1	1	0	1	0	0	1	1	1	22	1	49.525	151.8	21.4922	2	372	9.1	71.2	-0.581986	-2.01535	0.551057	1	1	0	1	0	0	1	0	0	0	1	0	0	1	1	1	1	0	1	0	1
2	1	7	2	-2.62181	0	8	1	3	1	1	0	0	0	1	1	2	20	1	63.65	149.9	28.3266	3	380	9.1	73.25	-0.637778	-1.27931	-0.0527886	1	1	1	1	0	0	1	0	1	0	0	0	0	0	0	1	0	0	0	0	1
2	1	6	2	-1.51557	8	12	3	4	1	1	1	0	1	1	1	1	25	1	50.325	155	20.9469	2	380	9.925	70.8	0.154499	-2.30002	1.69199	1	1	1	1	0	1	1	0	1	0	0	0	0	0	1	1	1	0	0	0	1
2	1	7	1	-2.18402	0	0	2	4	1	0	1	0	0	2	1	1	30	1	44.95	146.7	20.8867	2	362	7.575	70.05	-2.17388	-2.34941	-1.33034	1	1	1	1	0	1	1	0	1	0	0	0	1	0	1	1	1	0	1	0	1
2	1	4	2	3.7599	7	10	1	3	1	1	1	0	1	1	1	1	36	1	61.6	157.55	24.8167	2	372	8.85	71.95	-0.835617	-1.70122	-0.0119	1	1	1	1	0	0	1	0	1	0	0	0	0	0	1	1	1	0	0	0	1
2	1	5	2	-5.42716	6	8	2	4	1	0	1	0	0	1	1	1	27	1	49.225	152.5	21.1664	2	363	8.275	67.9	-1.38211	-3.27084	0.492731	1	1	1	1	0	0	0	0	0	0	0	0	0	0	0	1	0	0	0	0	0
2	1	7	2	-0.955631	5	8	#NULL!	3	1	1	1	0	0	1	1	2	39	1	44.7	151.15	19.5655	2	381	8.9	69.75	-0.846916	-2.7512	0.74395	1	1	0	1	0	0	1	0	1	0	1	0	0	0	0	1	0	0	1	0	1
2	1	4	1	1.62146	12	12	#NULL!	1	1	0	1	0	0	1	1	1	21	1	52.85	151.05	23.1635	2	370	8.875	70.45	-0.795832	-2.30002	0.485914	1	1	1	1	0	0	1	0	1	0	1	0	0	0	0	1	0	1	1	0	1
2	1	3	2	0.581868	10	10	#NULL!	1	1	0	1	0	0	1	2	2	19	1	49.4	151.8	21.438	2	365	8.675	73.25	-0.967833	-1.04763	-0.636751	1	1	1	1	1	0	1	0	1	0	0	0	0	1	0	1	1	0	0	0	1
2	1	3	2	-3.56873	5	7	1	4	1	0	1	0	0	1	1	1	17	1	46.525	156.2	19.0688	2	353	9.9	69.35	0.898278	-1.63296	2.21816	2	1	1	1	0	0	1	1	1	0	0	0	0	0	0	1	0	0	0	0	1
2	1	3	1	-1.02241	12	12	#NULL!	3	1	0	1	0	0	1	1	1	23	1	64.675	165.4	23.641	2	353	9.525	74.45	0.588956	0.364426	0.567187	2	1	1	1	0	0	1	0	1	0	0	1	0	1	1	1	1	0	0	1	1
2	1	2	2	-4.1753	11	#NULL!	1	3	1	1	0	0	0	1	2	5	20	1	55.425	162.2	21.0671	2	359	10.875	74.3	1.1464	-0.508525	1.76371	1	1	0	1	0	0	0	0	0	0	0	0	0	0	1	1	1	1	0	0	0
2	1	3	2	0.132084	12	10	#NULL!	1	1	1	1	0	0	1	1	1	20	1	45.55	153.3	19.3822	2	354	8.825	72.65	-0.732562	-1.1263	-0.253733	1	1	0	1	0	1	1	0	1	0	0	0	0	1	0	1	1	0	0	0	1
2	1	6	1	-2.89636	5	8	2	4	1	1	0	0	0	1	1	1	28	1	46.05	150.6	20.3039	2	356	9.3	72.1	-0.268724	-1.39108	0.539659	1	1	1	1	0	0	1	0	1	0	1	0	0	0	0	1	0	0	1	0	1
2	1	6	1	0.392879	5	8	2	4	1	0	1	0	0	1	1	1	25	1	48.4	147.5	22.2465	2	360	9.275	70.1	-0.322488	-2.29834	1.11995	1	1	1	1	0	1	1	0	1	0	1	0	1	1	1	1	1	0	1	0	1
2	1	5	1	2.24918	11	14	#NULL!	1	1	0	0	0	0	1	2	1	18	1	47.8	165.45	17.462	1	358	8.35	71.7	-0.518204	-0.789466	-0.207684	2	1	1	1	0	1	1	0	1	0	1	0	0	0	1	1	1	1	1	0	1
2	1	5	1	-1.00025	6	8	1	3	1	0	0	0	0	1	1	1	26	1	54.2	154.1	22.8241	2	356	8.825	69.3	-0.0501478	-1.69698	1.03691	2	1	0	1	0	0	0	0	0	0	0	0	0	0	0	1	0	0	0	0	0
2	1	3	2	-3.73707	6	8	#NULL!	3	1	0	1	0	0	1	1	1	20	1	53.125	150.35	23.5013	2	346	9.65	70.35	0.14373	-1.97691	1.50484	1	1	0	1	0	0	1	0	1	0	0	0	1	0	1	1	1	0	1	0	1
2	1	5	1	2.92388	8	2	#NULL!	#NULL!	1	1	1	0	1	1	1	1	29	1	57.75	153.9	24.3823	2	342	9.45	76.05	0.601523	1.17655	0.12655	2	1	0	1	1	0	1	1	1	0	1	0	0	1	1	1	1	0	1	0	1
2	1	3	1	6.22822	7	12	#NULL!	2	1	1	1	0	0	2	1	1	19	1	52.625	146.5	24.5198	2	347	9.25	69.15	-0.251555	-2.5032	1.39296	1	1	1	1	1	0	1	0	1	0	0	0	0	0	0	1	0	1	0	0	1
2	1	5	2	2.78741	9	7	#NULL!	2	1	0	1	0	1	1	1	2	26	1	57.25	165.05	21.0157	2	345	7.325	70.35	-2.35371	-1.9609	-1.85816	1	1	1	1	0	0	1	0	1	0	0	1	0	1	1	1	1	0	0	1	1
2	1	5	1	-4.16002	8	4	1	2	1	0	0	0	0	1	1	1	26	1	61.7	150.2	27.3492	3	342	9.5	68.75	0.0302526	-2.59694	1.83192	1	1	1	1	0	0	1	0	1	0	0	0	1	0	0	1	0	0	1	0	1
2	1	7	2	-2.66155	4	4	#NULL!	1	1	1	1	0	0	1	1	1	25	1	44.95	150.15	19.9379	2	351	7.45	69.45	-1.42099	-1.56403	-0.865737	2	1	0	1	0	0	1	0	0	0	0	0	0	0	1	1	1	0	0	0	1
2	1	6	1	5.06909	8	8	#NULL!	1	1	0	0	1	1	1	2	4	30	1	49.4	154.65	20.6551	2	346	9.35	70.35	0.48787	-1.13491	1.368	2	1	1	1	0	0	1	1	1	0	0	1	1	0	1	1	1	0	1	1	1
2	1	7	1	-0.914088	8	5	#NULL!	1	1	1	1	0	1	1	1	1	29	1	49.85	160.8	19.2794	2	340	9.175	71.25	-0.273333	-1.49659	0.633568	1	1	0	1	0	1	1	0	1	0	0	0	0	1	1	1	1	0	0	0	1
2	1	5	1	5.8255	10	10	#NULL!	1	1	1	1	0	0	1	1	1	25	1	54.25	147.55	24.9185	2	359	8.55	69.2	-0.330018	-1.77964	0.726475	2	1	0	1	0	0	1	0	1	0	0	0	0	1	1	1	1	0	0	0	1
2	1	7	2	1.64279	6	6	#NULL!	1	1	0	1	0	0	2	1	2	34	1	53.425	163.3	20.0342	2	339	7.95	69	-1.57016	-2.44333	-0.372025	1	1	1	1	0	0	0	0	0	0	0	0	0	0	1	1	1	0	0	0	0
2	1	5	1	10.9827	5	17	#NULL!	1	1	1	1	0	0	1	1	1	29	1	58.6	151.75	25.4472	3	333	7.375	68.75	-1.37533	-1.56681	-0.772205	2	1	1	1	1	1	1	1	1	0	1	1	1	1	1	1	1	1	1	1	1
2	1	3	2	0.387765	8	12	1	4	1	1	1	1	1	1	1	1	34	1	51.975	162.9	19.5863	2	357	8.525	72.4	-1.06895	-1.27971	-0.60383	1	1	1	1	0	0	1	0	1	0	0	0	0	0	0	1	0	0	0	0	1
2	1	6	2	-1.04509	2	6	#NULL!	2	1	1	0	0	1	1	1	1	43	1	53.7	157.9	21.5382	2	346	9.45	72.2	-0.0482504	-1.18846	0.700623	1	1	0	1	0	0	1	0	1	0	1	1	0	0	1	1	1	0	1	1	1
2	1	3	1	-4.46124	7	5	#NULL!	2	1	1	0	0	0	1	1	1	24	1	44.55	155.5	18.4241	1	340	8.35	70.5	-1.13229	-1.81747	-0.268282	1	1	1	1	1	0	1	0	0	0	0	0	0	0	1	1	1	0	0	0	1
2	1	5	2	-5.3451	6	8	2	4	1	1	1	0	0	2	1	1	25	1	48.35	151.35	21.1072	2	337	9.45	73.7	0.636657	0.332005	0.654014	2	1	1	1	0	0	1	0	1	0	0	0	0	1	0	1	1	0	0	0	1
2	1	12	1	-2.38639	10	8	2	4	1	1	1	0	0	2	1	1	19	1	56.45	162.75	21.3119	2	336	8.85	69.05	0.112907	-1.49424	1.13564	2	1	0	1	1	1	1	1	1	0	1	1	1	1	1	1	1	0	1	1	1
2	1	7	1	3.93257	7	4	1	3	1	1	0	0	1	1	1	1	27	1	70.15	163.35	26.2899	3	343	11.075	71.95	1.85224	-0.457473	2.71456	2	1	0	1	0	0	1	0	1	0	0	0	0	0	1	1	1	0	0	0	1
2	1	8	2	-4.45308	5	8	2	4	1	1	1	0	0	1	1	1	37	1	57.95	151.45	25.2647	3	343	8.85	70.2	-0.625357	-1.99352	0.531918	1	1	0	1	0	0	1	0	1	0	0	0	1	0	0	1	0	0	1	0	1
2	1	3	1	-1.27615	6	12	#NULL!	1	1	0	1	0	0	1	1	1	20	1	51.675	152.55	22.2053	2	337	8.875	66.95	0.128684	-2.34162	1.76664	2	1	1	1	0	1	1	1	1	0	1	1	1	1	1	1	1	0	1	1	1
2	1	3	2	2.1254	6	8	2	4	0	0	0	0	0	1	1	1	22	1	68.075	163.55	25.4499	3	337	8.525	69.6	-0.200063	-1.29198	0.58412	2	1	1	1	0	0	0	0	0	0	0	0	0	1	0	1	1	0	0	0	0
2	1	6	2	-0.957745	8	5	#NULL!	3	1	0	1	0	0	1	1	1	29	1	45.15	149.35	20.2417	2	346	7.375	66.3	-2.29965	-3.70296	-0.325347	1	1	1	1	0	0	1	0	1	0	0	0	1	1	1	1	1	0	1	0	1
2	1	4	2	-2.36316	7	7	#NULL!	2	1	0	0	0	0	1	1	1	22	1	58.175	157.35	23.4965	2	321	8.1	66.75	-0.50388	-2.17924	0.870072	2	1	1	1	0	0	1	0	1	0	0	0	0	0	0	1	0	0	0	0	1
2	1	3	2	3.19893	5	12	#NULL!	2	1	1	1	1	1	1	1	1	20	1	50.675	154.15	21.3259	2	324	9	69.65	-0.325799	-1.92272	0.908868	1	1	1	1	0	0	0	0	1	0	0	0	1	0	0	1	0	0	1	0	0
2	1	3	2	-3.82441	11	12	#NULL!	4	1	1	1	0	0	1	1	1	18	1	40.4	147.45	18.582	2	335	7.275	66.75	-2.34097	-3.3467	-0.66434	1	1	1	1	0	0	1	0	1	0	0	0	0	1	1	1	1	0	0	0	1
2	1	7	1	1.65617	12	12	#NULL!	2	1	1	1	0	0	1	2	5	18	1	52.525	150.05	23.3289	2	318	8.7	70.3	-0.588116	-1.54047	0.294693	1	1	0	1	0	0	1	0	1	0	0	0	1	0	1	1	1	0	1	0	1
2	1	3	2	1.39266	9	12	#NULL!	3	1	0	1	0	0	1	1	1	20	1	51.25	155.55	21.1814	2	310	8.875	67.6	-0.341324	-2.58071	1.42449	1	1	1	1	0	0	1	1	1	0	0	0	0	1	1	1	1	1	0	0	1
2	1	4	1	5.75295	6	8	#NULL!	1	1	1	1	0	1	1	1	1	26	1	52.875	163.35	19.8158	2	319	8.125	69.4	-0.463379	-1.08568	0.116745	2	1	0	1	0	0	1	1	1	0	0	1	1	1	1	1	1	1	1	1	1
2	1	4	1	5.89959	6	7	#NULL!	1	1	0	0	0	0	1	1	1	28	1	51.5	148.5	23.3536	2	307	9.3	71.45	0.112494	-0.848242	0.733624	1	1	0	1	0	0	1	0	1	0	0	1	1	1	1	1	1	0	1	1	1
2	1	5	2	-3.24034	4	9	#NULL!	2	1	1	1	0	0	1	1	1	27	1	60.1	152.85	25.7243	3	310	7.125	66.95	-1.49045	-1.92691	-0.595789	2	1	1	1	0	0	1	0	1	0	0	0	1	0	1	1	1	0	1	0	1
2	1	4	1	1.60255	9	8	3	4	1	1	1	0	0	1	1	1	19	1	50.9	155.45	21.0638	2	317	8.85	69.65	-0.423873	-1.80607	0.709327	1	1	1	1	0	0	1	0	1	0	0	0	0	0	0	1	0	0	0	0	1
2	1	6	2	-6.15476	3	8	2	4	1	1	0	0	1	1	1	1	28	1	54.2	146.35	25.3054	3	309	8.125	68.7	-0.387131	-1.20395	0.317177	2	1	0	1	0	0	1	1	1	0	0	1	1	1	0	1	1	0	1	1	1
2	1	7	2	-1.65344	5	8	1	4	1	0	1	0	0	1	1	1	31	1	68.65	155.4	28.4275	3	308	7.325	70.55	-2.06848	-1.25904	-1.92533	1	1	1	1	0	0	0	0	0	0	0	0	0	0	0	1	0	0	0	0	0
2	1	3	2	2.25968	6	6	#NULL!	1	1	1	1	0	0	1	1	1	17	1	45.6	147	21.1023	2	325	8.5	68.7	-0.136996	-1.46205	0.804225	2	1	0	1	1	0	1	0	1	0	1	0	0	0	0	1	0	0	1	0	1
2	1	6	2	-2.86319	7	8	2	4	1	1	0	0	0	1	1	1	35	1	54.675	153.25	23.2803	2	314	6.475	66.75	-2.33622	-2.07053	-1.62026	2	1	1	1	0	0	1	0	1	0	0	0	0	1	1	1	1	0	0	0	1
2	1	7	1	2.4367	8	8	#NULL!	1	1	1	1	1	1	1	1	1	27	1	53.55	157.25	21.656	2	311	10.85	72.25	1.50418	-0.570714	2.28636	1	1	0	1	0	1	0	0	1	0	0	1	1	1	0	1	1	0	1	1	0
2	1	6	1	3.98862	11	12	#NULL!	3	1	1	0	0	0	1	1	1	26	1	51.475	156.95	20.8965	2	307	7.75	67.1	-1.55073	-2.74856	-0.0160201	1	1	1	1	0	0	1	0	1	0	0	0	0	0	0	1	0	0	0	0	1
2	1	3	2	1.27119	3	12	#NULL!	1	1	1	1	0	0	1	1	1	22	1	56.875	157	23.074	2	303	7.2	66.75	-2.18261	-2.83523	-0.79319	1	1	1	1	0	0	0	0	1	0	0	0	0	0	0	1	0	0	0	0	0
2	1	6	2	2.43436	7	9	#NULL!	1	1	1	1	0	0	1	1	1	23	1	50.175	158.3	20.0228	2	299	7.85	68.95	-1.36846	-1.80151	-0.510846	1	1	1	1	0	1	0	0	0	1	0	0	0	0	1	1	1	1	1	0	0
2	1	8	2	-2.1765	8	8	#NULL!	4	1	1	1	0	1	1	1	4	17	1	47.65	140.65	24.087	2	312	8.475	65	-0.778916	-3.74679	1.82099	1	1	1	1	0	0	0	1	0	0	0	0	0	1	1	1	1	0	0	0	1
2	1	7	1	4.45389	7	8	#NULL!	2	1	1	1	0	0	1	1	2	34	1	48.125	156.75	19.5864	2	304	8.725	66.6	-0.44768	-2.91773	1.57359	1	1	0	1	0	0	0	0	0	0	0	0	0	1	0	1	1	0	0	0	0
2	1	5	1	3.09586	7	8	1	3	1	0	0	0	0	1	1	2	21	1	51.65	156.15	21.1829	2	304	7.65	66.2	-0.847151	-2.13442	0.432452	2	1	1	1	0	0	1	0	0	0	0	0	0	1	1	1	1	0	0	0	1
2	1	3	2	3.7307	6	11	#NULL!	1	1	0	0	1	1	1	1	1	20	1	43.225	155.35	17.9107	1	319	9.775	72.75	1.0381	0.257834	1.2407	2	1	1	1	0	1	1	0	1	0	0	0	0	1	0	1	1	0	0	0	1
2	1	5	1	1.09119	10	8	1	3	1	1	0	0	0	1	1	1	35	1	57.575	159.35	22.6741	2	302	7.55	67.9	-0.940878	-1.41201	-0.250866	2	1	1	1	0	0	1	0	1	0	0	0	0	1	0	1	1	0	0	0	1
2	1	4	1	-2.31685	6	4	1	2	1	1	1	0	0	1	1	1	20	1	56.5	152	24.4546	2	299	7.9	70.4	-1.31085	-1.16494	-0.920049	1	1	1	1	0	0	1	1	1	0	1	1	0	1	1	1	1	0	1	1	1
2	1	4	2	-0.12571	8	11	#NULL!	2	1	1	1	0	0	1	1	1	22	1	52.125	158.55	20.7355	2	303	8.125	70.3	-1.08904	-1.28032	-0.538833	1	1	1	1	0	0	1	0	1	0	0	0	1	1	1	1	1	1	1	0	1
2	1	6	1	-1.17814	3	4	1	1	1	0	1	0	0	1	1	1	41	1	56.75	156.65	23.1262	2	291	8.55	69.85	0.173641	-0.429512	0.547266	2	1	0	1	0	0	0	0	1	0	0	0	0	1	1	1	1	0	0	0	0
2	1	5	1	2.51981	8	5	#NULL!	1	1	1	1	0	0	1	1	1	29	1	61.675	161.5	23.6463	2	291	7.6	67.9	-0.796753	-1.22718	-0.177717	2	1	1	1	0	0	1	0	1	0	0	0	0	0	1	1	1	0	0	0	1
2	1	6	1	9.59371	8	13	#NULL!	1	1	1	0	0	0	1	1	1	19	1	61.625	158.35	24.5765	2	303	9.2	71.85	0.0466405	-0.60142	0.484776	1	1	1	1	0	0	1	0	1	0	0	1	0	1	1	1	1	0	0	1	1
2	1	6	1	1.77959	4	10	2	4	1	0	1	0	0	1	1	1	31	1	46.275	144.8	22.0704	2	300	6.425	64.45	-3.16775	-3.79355	-1.29682	1	1	1	1	0	0	0	0	0	0	0	0	0	0	0	1	0	0	0	0	0
2	1	12	1	-4.65253	9	9	#NULL!	2	1	1	1	0	0	1	1	1	27	1	50.775	151.35	22.1659	2	292	9.75	71.05	0.676272	-0.75158	1.40996	1	1	0	1	0	0	1	0	1	0	0	0	0	1	1	1	1	0	0	0	1
2	1	6	1	-2.65953	7	8	#NULL!	2	1	0	1	0	0	1	1	1	22	1	51.275	145.3	24.287	2	292	8.075	67.7	-1.05218	-2.22881	0.267888	1	1	1	1	0	0	1	1	1	0	0	1	0	1	0	1	1	0	0	1	1
2	1	7	1	-0.699098	7	9	1	2	1	0	1	0	0	2	1	1	26	1	54.675	156.25	22.3949	2	287	8.825	71.75	-0.197462	-0.348954	0.0142275	1	1	0	1	0	0	0	0	1	0	0	0	0	0	0	1	0	0	0	0	0
2	1	3	1	-2.95632	12	12	1	4	1	1	0	0	0	1	1	1	23	1	45.65	148.6	20.673	2	293	7.35	66.8	-1.09229	-1.71037	-0.200641	2	1	0	1	0	0	1	1	1	0	0	0	1	1	0	1	1	0	1	0	1
2	1	5	1	-2.34796	8	7	#NULL!	1	1	1	1	0	0	1	1	1	25	1	45.95	142.7	22.5651	2	290	8.925	68.45	-0.120497	-1.86237	1.20401	1	1	0	1	0	0	1	0	0	0	0	0	0	0	1	1	1	0	0	0	1
2	1	8	1	-3.33543	6	6	1	3	1	1	1	0	0	1	1	1	32	1	64.05	161.8	24.466	2	308	8.35	66.65	-0.881695	-2.9618	1.04115	1	1	0	1	0	0	0	0	0	0	0	0	0	0	0	1	0	0	0	0	0
2	1	9	1	2.51549	7	6	#NULL!	2	1	1	1	1	1	1	1	1	35	1	50.325	153.25	21.4281	2	297	8.925	66.95	-0.181019	-2.64612	1.71379	1	1	0	1	0	0	1	0	1	0	1	1	0	0	0	1	0	1	1	1	1
2	1	5	1	-3.1189	4	5	#NULL!	1	1	0	1	0	1	1	1	1	22	1	51.625	151.65	22.4479	2	291	7.65	68.6	-0.74224	-0.940837	-0.316644	2	1	0	1	0	0	1	0	0	0	0	0	1	0	1	1	1	0	1	0	1
2	1	5	1	5.73258	8	10	#NULL!	1	1	0	1	0	1	1	1	2	22	1	54.225	145.05	25.7729	3	294	7	67.3	-2.36062	-2.44016	-1.35371	1	1	1	1	0	1	1	0	1	0	1	0	1	1	1	1	1	1	1	0	1
2	1	5	2	-3.11676	8	8	#NULL!	1	1	1	1	0	0	1	1	1	25	1	44.275	149.8	19.7304	2	290	9.3	69.1	0.863245	-0.718794	1.64188	2	1	1	1	0	0	1	0	0	0	0	0	0	1	1	1	1	0	0	0	1
2	1	5	1	5.18501	12	12	#NULL!	1	1	0	1	0	1	1	1	1	24	1	46.65	158.4	18.5926	2	291	7.95	66.55	-1.18544	-2.71861	0.493024	1	1	1	1	0	0	1	0	1	0	1	0	0	1	1	1	1	0	1	0	1
2	1	7	2	-2.20636	9	8	#NULL!	2	1	0	1	0	0	1	1	2	28	1	62.975	159.35	24.8007	2	288	8.05	68.55	-1.0458	-1.78228	-0.0648898	1	1	0	1	0	0	1	0	1	0	0	0	0	1	1	1	1	0	0	0	1
2	1	6	1	-1.25332	3	6	#NULL!	1	1	0	1	0	0	1	1	1	32	1	63	162.65	23.814	2	284	10.925	71.5	2.19238	0.373388	2.68242	2	1	1	1	0	1	1	1	1	0	0	0	0	1	1	1	1	0	0	0	1
2	1	4	2	-1.64857	7	4	2	4	1	1	1	0	0	1	1	1	25	1	57.925	155.55	23.9401	2	291	8.375	68.25	0.00459651	-1.08401	0.774872	2	1	1	1	0	0	0	0	1	0	0	0	0	0	1	1	1	0	0	0	0
2	1	5	1	4.76784	8	12	#NULL!	2	1	1	1	0	0	2	1	2	25	1	61.55	157.5	24.8123	2	291	7.575	68.95	-0.824165	-0.797666	-0.530703	2	1	0	1	0	0	0	0	0	0	0	0	0	0	1	1	1	0	0	0	0
2	1	4	1	-4.57364	5	3	#NULL!	2	1	1	0	0	0	1	1	1	23	1	42.825	147.95	19.5644	2	285	7.875	64.15	-0.452368	-2.66381	1.43497	2	1	0	1	0	0	1	0	1	0	1	0	1	0	0	1	0	0	1	0	1
2	1	3	2	0.126006	6	5	#NULL!	1	1	1	1	1	1	1	1	1	21	1	42.675	151.45	18.6052	2	274	8.075	64.3	-0.891989	-3.41962	1.53088	1	1	1	1	0	0	0	0	1	0	0	0	0	1	1	1	1	1	0	0	0
2	1	5	2	5.36178	8	9	#NULL!	3	1	1	1	0	0	1	1	1	25	1	52.375	150.65	23.0773	2	284	7.275	65.15	-1.10286	-2.237	0.242118	2	1	0	1	0	0	1	0	1	0	0	0	0	1	0	1	1	1	0	0	1
2	1	4	1	5.33851	8	8	#NULL!	2	1	1	1	0	0	1	1	1	23	1	46.225	151.45	20.1529	2	280	7.85	67.35	-1.20363	-2.16948	0.0496365	1	1	0	1	0	0	0	1	1	0	0	0	0	0	1	1	1	0	0	0	1
2	1	6	2	-4.33577	5	4	1	3	1	0	0	0	0	1	1	1	37	1	48.675	147.75	22.2972	2	278	7.375	67.1	-1.7508	-2.24437	-0.625564	1	1	0	1	0	0	1	0	1	0	0	0	0	0	1	1	1	0	0	0	1
2	1	4	2	3.07215	7	8	#NULL!	3	1	0	1	0	0	1	1	2	22	1	49.875	153.35	21.2088	2	272	10.2	72.75	1.27775	0.386737	1.43929	1	1	1	1	0	0	1	0	1	0	0	0	0	0	1	1	1	0	0	0	1
2	1	4	2	3.5191	10	8	#NULL!	1	1	1	1	0	0	1	1	1	23	1	61.525	155.2	25.5428	3	293	7.95	65.9	-1.20263	-3.03971	0.733971	1	1	0	1	0	0	1	0	1	0	0	0	1	0	1	1	1	0	1	0	1
2	1	7	1	6.60207	8	8	#NULL!	1	1	1	0	0	0	1	1	1	23	1	61.675	159.8	24.1521	2	277	9.725	69.95	1.3295	-0.136505	1.88039	2	1	1	1	0	1	1	0	1	0	1	1	1	1	1	1	1	1	1	1	1
2	1	3	2	-2.55222	5	5	#NULL!	3	1	0	0	0	0	1	1	1	19	1	42.4	147.85	19.3965	2	271	7.525	67.3	-0.708614	-1.12459	-0.100792	2	1	1	1	0	0	1	0	1	0	1	0	1	1	1	1	1	1	1	0	1
2	1	3	2	-3.97289	8	11	1	4	1	1	0	0	0	1	1	1	20	1	51.875	156.4	21.2073	2	277	6.075	65.3	-2.56979	-2.05707	-1.8438	2	1	0	1	0	0	1	0	1	0	0	0	0	0	0	1	0	0	0	0	1
2	1	6	1	-0.345089	7	5	#NULL!	1	1	0	1	0	0	2	1	1	37	1	44.475	145	21.1534	2	265	6.525	65.35	-2.73089	-2.78832	-1.47902	1	1	0	1	0	1	1	0	1	0	0	0	1	0	1	1	1	0	1	0	1
2	1	8	2	2.09916	11	10	#NULL!	4	1	1	0	0	0	1	1	2	22	1	46.85	154.6	19.6016	2	274	7.225	68.55	-1.89994	-1.52513	-1.40873	1	1	0	1	0	0	0	0	1	0	0	0	0	1	0	1	1	1	0	0	0
2	1	8	1	-5.32433	5	12	3	4	1	0	0	0	0	1	2	1	35	1	67.375	159.5	26.4836	3	274	8.5	68.95	-0.423682	-1.34683	0.457746	1	1	1	0	0	0	0	0	0	0	0	0	0	0	0	0	0	0	0	0	0
2	1	4	2	-3.59891	10	7	#NULL!	3	1	0	0	0	0	1	1	1	23	1	61.95	168.95	21.7033	2	272	8.975	73.55	0.727064	1.44789	0.125828	2	1	0	1	0	0	0	0	0	0	0	0	0	0	0	1	0	0	0	0	0
2	1	6	2	0.809209	8	12	1	4	1	0	0	0	0	1	1	1	28	1	52.875	147.55	24.2869	2	266	9.35	71.2	0.52819	-0.186787	0.873047	1	1	1	1	0	0	1	1	1	0	0	0	0	1	1	1	1	0	0	0	1
2	1	7	2	1.56276	8	8	1	3	1	1	1	0	0	1	1	1	18	1	53.325	150.35	23.5898	2	268	8.35	70.8	0.17503	0.383941	0.0316274	2	1	0	1	0	0	1	0	1	0	0	0	0	1	1	1	1	0	0	0	1
2	1	4	2	-0.436537	5	7	#NULL!	1	1	1	1	0	0	2	1	2	22	1	47.55	161.45	18.2421	1	261	11.85	73.5	2.79291	0.945899	2.93497	1	1	0	1	1	1	1	0	1	0	0	0	1	1	1	1	1	1	1	0	1
2	1	4	2	-4.462	8	9	#NULL!	1	1	1	1	0	0	1	1	1	23	1	37.525	146.6	17.4603	1	261	8.15	67.3	-0.684935	-1.8384	0.520414	1	1	0	1	0	0	1	0	1	0	0	0	0	0	1	1	1	0	0	0	1
2	1	6	2	6.79906	12	12	#NULL!	1	1	0	1	1	1	1	2	5	25	1	41.875	145.65	19.7394	2	257	8.825	68.1	0.0834209	-1.40143	1.18873	1	1	0	1	0	0	1	0	1	0	1	0	0	0	1	1	1	1	1	0	1
2	1	5	2	5.64007	8	7	1	3	1	1	1	0	0	1	1	2	30	1	48.4	150.8	21.2835	2	271	7.125	65.25	-1.16404	-1.97478	-0.0204562	2	1	1	1	0	1	1	1	1	0	0	0	1	0	0	1	0	0	1	0	1
2	1	4	1	-2.78695	6	8	#NULL!	2	1	0	1	0	0	1	1	1	19	1	48.275	156.4	19.7355	2	256	8.95	68.3	0.222805	-1.29194	1.28673	1	1	1	1	0	0	0	1	0	0	0	0	0	1	0	1	1	0	0	0	1
2	1	3	2	-4.83166	10	11	#NULL!	2	1	0	1	0	1	1	1	1	23	1	58.1	162.75	21.9348	2	255	9.675	67.55	1.48373	-0.727166	2.47144	2	1	0	1	0	0	1	0	1	0	0	0	0	0	0	1	0	0	0	0	1
2	1	5	1	-3.47694	8	3	1	3	1	0	1	0	1	1	1	2	23	1	52.375	155.15	21.7581	2	254	7.575	69.15	-0.498186	-0.0367686	-0.58968	2	1	1	1	0	0	0	0	0	0	0	0	0	1	1	1	1	0	0	0	0
2	1	6	1	1.96799	8	8	#NULL!	1	1	1	0	0	1	1	2	2	#NULL!	0	#NULL!	#NULL!	#NULL!	#NULL!	260	8.55	65.45	0.439978	-1.69809	1.84778	2	1	88	1	0	0	0	0	1	0	0	0	0	1	1	1	1	0	0	0	0
2	1	10	2	-4.27298	2	8	3	4	1	1	1	0	0	1	1	1	35	1	64.425	170	22.2924	2	257	8.6	69.9	-0.153865	-0.591304	0.284656	1	1	0	0	0	0	0	0	0	0	0	0	0	0	0	0	0	0	0	0	0
2	1	7	2	3.98714	6	8	1	4	1	0	1	0	0	1	1	1	25	1	56.825	152.65	24.3863	2	245	7.45	65.3	-1.341	-2.43243	0.183788	1	1	1	1	0	0	1	0	1	0	0	0	0	0	1	1	1	0	0	0	1
2	1	5	1	1.66931	8	12	#NULL!	1	1	0	1	0	0	1	1	1	22	1	51.4	152.2	22.1888	2	267	8.95	66.6	0.115396	-2.2653	1.86817	1	1	0	1	1	0	1	0	1	0	0	0	0	1	1	1	1	0	0	0	1
2	1	3	1	2.08109	10	3	#NULL!	3	1	0	0	0	0	1	1	1	18	1	51.675	158.55	20.5564	2	255	10.525	68.65	1.73836	-1.11431	3.02447	1	1	1	1	0	0	1	0	1	0	0	0	1	1	1	1	1	0	1	0	1
2	1	7	1	-3.64739	2	5	2	4	1	0	0	0	0	1	1	1	29	1	54.85	151.05	24.04	2	247	7.625	67.55	-1.15118	-1.45251	-0.378104	1	1	1	1	0	0	1	0	0	0	0	0	1	1	1	1	1	0	1	0	1
2	1	9	2	1.04652	5	12	#NULL!	1	1	0	1	0	0	2	1	1	33	1	66.025	156.75	26.8716	3	242	8.975	72.35	0.392752	0.825562	0.0388984	1	1	0	1	0	0	0	0	1	0	1	0	0	1	0	1	1	1	1	0	0
2	1	4	1	-3.86363	7	7	#NULL!	3	1	1	1	0	0	2	1	1	23	1	39.125	142.1	19.3761	2	265	7.225	62.35	-0.993486	-3.07877	1.2015	2	1	1	1	0	0	0	0	0	0	0	0	0	1	0	1	1	0	0	0	0
2	1	7	1	4.05067	10	10	#NULL!	1	1	1	1	0	0	1	1	1	34	1	80.2	156.15	32.892	4	253	9.525	67.6	1.37718	-0.668409	2.2999	2	1	0	1	0	0	1	0	1	0	0	0	0	1	0	1	1	0	0	0	1
2	1	5	1	-0.22113	4	7	2	4	1	0	0	0	0	1	1	1	28	1	60.225	151.15	26.3609	3	241	7.4	66.05	-0.564886	-1.09384	0.120873	2	1	0	1	0	0	0	0	0	0	0	0	0	0	0	1	0	0	0	0	0
2	1	3	1	0.202773	8	9	#NULL!	1	1	1	0	0	0	1	1	1	19	1	53.525	154.05	22.5545	2	239	7.225	64.3	-0.74315	-1.79763	0.468995	2	1	1	1	0	0	1	0	1	0	1	1	0	1	1	1	1	1	1	1	1
2	1	5	2	-2.60328	7	10	#NULL!	1	1	0	1	0	0	1	1	1	22	1	52.875	151.25	23.1132	2	237	5.525	58.3	-2.98696	-4.30836	0.188516	2	1	1	1	0	0	0	0	0	0	0	0	0	0	1	1	1	0	0	0	0
2	1	8	1	-1.55875	11	12	#NULL!	1	1	1	1	0	0	1	1	1	33	1	53.6	163.95	19.9408	2	257	6.375	65.8	-1.97143	-1.49777	-1.46707	2	1	1	1	0	0	0	0	1	0	0	0	0	1	0	1	1	0	0	0	0
2	1	6	1	-0.0757116	8	12	#NULL!	4	1	0	1	0	0	1	1	1	30	1	47.45	149.2	21.3156	2	244	6.35	64.55	-2.7653	-2.75237	-1.48807	1	1	1	1	0	0	1	0	1	0	0	0	0	0	0	1	0	0	0	0	1
2	1	3	1	-1.95498	11	14	#NULL!	2	1	0	0	0	0	1	1	1	21	1	47.675	160.6	18.4842	1	237	8.225	67.3	-0.355549	-1.36488	0.630107	1	1	1	1	0	0	0	0	1	0	0	0	1	1	0	1	1	1	1	0	0
2	1	6	2	-4.67982	4	8	2	4	1	1	1	0	0	1	1	1	33	1	48.4	160.5	18.7886	2	246	8.225	69.55	-0.450945	-0.527123	-0.140786	1	1	1	1	0	0	0	0	1	0	0	0	0	0	0	1	0	0	0	0	0
2	1	4	2	4.00455	9	11	1	4	1	1	0	0	0	1	1	1	23	1	48.175	153.25	20.5126	2	241	7.825	64.2	-0.853285	-2.85308	1.20368	1	1	1	1	0	0	0	0	0	0	0	0	0	0	1	1	1	1	0	0	0
2	1	3	2	-1.93965	8	12	#NULL!	4	1	1	1	0	0	1	1	1	19	1	49.775	154.3	20.9064	2	240	8.85	70	0.284723	-0.199074	0.596164	1	1	0	1	0	0	1	0	1	0	0	0	0	1	1	1	1	0	0	0	1
2	1	4	2	-0.0160961	6	8	#NULL!	1	1	1	1	0	1	2	1	2	23	1	47.9	150.95	21.0218	2	234	7.85	66.35	-0.748913	-1.73603	0.414722	1	1	1	1	0	0	1	0	1	0	1	1	1	0	0	1	0	0	1	1	1
2	1	4	1	-0.814811	8	9	#NULL!	1	1	0	1	0	0	1	2	1	22	1	48.5	147.4	22.3227	2	241	7.9	63.9	-0.0256348	-2.00448	1.55593	2	1	1	1	0	0	0	0	0	0	0	0	0	0	0	1	0	0	0	0	0
2	1	6	1	-4.70042	5	3	1	4	1	1	1	0	0	1	1	2	29	1	79.975	158.5	31.8343	4	229	8.675	69.75	0.221754	-0.0803225	0.438019	1	1	1	1	0	0	0	0	0	0	0	0	0	1	1	1	1	0	0	0	0
2	1	6	1	3.69824	12	12	#NULL!	1	1	0	1	0	1	1	1	1	27	1	49.95	150.65	22.0088	2	247	7.25	63.1	-1.60765	-3.46624	0.761641	1	1	1	1	0	0	1	1	1	0	0	0	0	1	1	1	1	0	0	0	1
2	1	7	2	-1.28887	9	10	#NULL!	3	1	1	0	0	0	1	1	1	18	1	56.825	153.2	24.2115	2	235	8.275	64.95	0.414535	-1.44568	1.67509	2	1	1	1	0	0	0	0	0	0	0	0	0	0	0	1	0	0	0	0	0
2	1	3	2	-0.211815	7	10	#NULL!	4	1	1	1	0	0	1	1	1	18	1	53.4	154.8	22.2843	2	230	7.8	66.25	-0.0177761	-0.79415	0.625474	2	1	1	1	0	0	1	0	1	0	0	0	1	1	0	1	1	1	1	0	1
2	1	3	1	-1.77397	10	6	#NULL!	1	1	1	0	0	0	1	1	1	24	1	43.8	148.85	19.7686	2	226	7.05	65.6	-0.810171	-0.99234	-0.259106	2	1	1	1	1	0	0	1	1	0	0	0	0	0	1	1	1	0	0	0	1
2	1	5	2	0.201754	12	10	#NULL!	1	1	1	0	0	0	1	1	1	35	1	67.6	152.15	29.2013	3	232	7.125	61.45	-1.60496	-3.9302	1.30194	1	1	1	1	0	0	0	0	0	0	0	0	0	1	0	1	1	0	0	0	0
2	1	7	1	1.21372	8	8	1	3	1	1	1	0	0	1	1	1	18	1	61.275	158.6	24.36	2	223	6.775	65.15	-1.10833	-1.12529	-0.542903	2	1	0	1	0	0	0	0	0	0	0	0	0	0	1	1	1	0	0	0	0
2	1	6	1	2.63736	7	12	#NULL!	3	1	0	1	0	0	2	1	1	35	1	57.275	160.4	22.2616	2	219	8.175	64.2	0.485007	-1.45347	1.804	2	1	0	1	0	0	1	0	1	0	0	0	0	1	1	1	1	0	0	0	1
2	1	5	2	-4.0062	5	7	#NULL!	3	1	0	1	0	0	1	1	2	25	1	45.675	143.85	22.0729	2	218	6.075	61.55	-1.96555	-2.57422	-0.336334	2	1	0	1	0	0	0	0	0	0	0	1	0	0	0	1	0	0	0	1	0
2	1	4	1	4.64519	8	8	#NULL!	3	1	0	1	0	1	1	1	2	22	1	54.325	156.55	22.1663	2	231	9.475	68.5	1.01526	-0.693637	1.88284	1	1	1	1	0	0	1	0	1	0	0	0	0	0	0	1	0	0	0	0	1
2	1	7	2	-3.90964	6	8	#NULL!	1	1	1	1	0	0	1	1	1	30	1	56.95	156.85	23.1486	2	239	6.125	63.55	-3.03166	-3.10936	-1.50369	1	1	0	1	0	0	0	0	0	0	0	0	0	0	0	1	0	0	0	0	0
2	1	4	1	-3.54749	6	12	1	2	0	1	0	0	0	1	1	1	23	1	60.025	167.65	21.3563	2	215	8.75	68.5	0.465395	-0.348958	0.953779	1	1	0	1	0	0	0	0	0	0	0	0	0	0	0	1	0	0	0	0	0
2	1	6	1	-2.15801	8	12	1	3	0	0	0	0	0	1	1	1	28	1	79.7	152.6	34.2255	4	226	8.675	67.35	0.255921	-1.11381	1.24366	1	1	0	1	0	0	1	0	1	0	0	0	0	0	0	1	0	1	0	0	1
2	1	3	1	7.02858	12	12	#NULL!	2	1	0	1	0	1	1	1	1	24	1	62.9	160.25	24.4937	2	224	9.95	70.25	1.55173	0.256667	1.88939	1	1	1	1	0	1	0	0	1	0	0	0	0	1	0	1	1	0	0	0	0
2	1	10	1	-3.70633	7	12	#NULL!	1	1	1	1	0	0	1	1	1	28	1	39.675	149.7	17.7041	1	215	6.075	61.4	-1.93025	-2.5803	-0.270718	2	1	0	1	1	1	1	1	1	0	0	0	0	0	1	1	1	1	0	0	1
2	1	4	1	0.29036	10	8	#NULL!	1	1	0	1	0	1	1	1	1	27	1	73.075	155.05	30.3966	4	211	8.625	67.6	0.382006	-0.674917	1.08919	1	1	0	1	0	0	0	0	1	0	0	0	0	0	0	1	0	0	0	0	0
2	1	5	2	2.09303	11	12	#NULL!	3	0	0	0	0	0	1	1	1	24	1	60.85	151.35	26.5641	3	221	7.875	64.15	-0.572614	-2.47605	1.29821	1	1	0	1	0	0	0	0	0	0	0	0	0	1	0	1	1	0	0	0	0
2	1	6	2	7.6239	12	12	#NULL!	1	1	1	0	0	1	1	1	1	23	1	62.025	152.45	26.6877	3	217	8.6	66.1	0.281736	-1.49605	1.5851	1	1	1	1	0	0	1	0	1	0	0	1	0	1	1	1	1	0	0	1	1
2	1	7	1	-5.93195	8	8	#NULL!	1	1	0	1	0	0	1	1	1	24	1	55.95	153.15	23.8543	2	209	6.3	61.35	-2.43599	-3.51476	-0.106821	1	1	0	1	0	0	0	0	0	0	0	0	0	0	0	1	0	0	0	0	0
2	1	7	1	4.43486	5	12	1	1	1	0	1	0	0	1	1	1	32	1	57.025	158.3	22.7564	2	200	8.225	69.7	0.754616	1.33682	0.166708	2	1	1	1	0	0	0	0	0	0	0	0	0	0	0	1	0	0	0	0	0
2	1	9	2	11.1644	7	10	#NULL!	2	1	1	1	0	0	1	1	1	32	1	62.1	151.05	27.2176	3	212	8.425	66.5	0.153726	-1.20398	1.20049	1	1	1	1	0	0	0	0	1	0	0	0	0	1	0	1	1	0	0	0	0
2	1	3	2	1.26799	6	8	#NULL!	1	1	1	0	0	0	1	1	1	19	1	50.175	153.3	21.3503	2	211	8.175	65.85	-0.110197	-1.48163	1.08345	1	1	0	1	0	0	0	0	0	0	0	0	0	0	0	1	0	0	0	0	0
2	1	6	1	-2.34315	6	8	#NULL!	1	1	0	1	0	0	1	1	1	24	1	45.3	143.4	22.0293	2	207	6.975	62.35	-1.50069	-3.01029	0.635605	1	1	0	0	0	0	0	0	0	0	0	0	0	0	0	0	0	0	0	0	0
2	1	4	1	-3.73824	7	6	1	2	1	0	0	0	0	1	1	1	29	1	61.475	153.8	25.9888	3	203	7.425	63.25	-0.885073	-2.50796	0.978953	1	1	1	1	0	0	0	0	1	0	0	0	0	0	1	1	1	0	0	0	0
2	1	6	2	-4.50749	3	6	#NULL!	3	1	0	1	0	0	2	1	2	22	1	62.575	160.4	24.3216	2	198	7.675	66.2	-0.518581	-1.02928	0.198693	1	1	0	0	0	0	0	0	0	0	0	0	0	0	0	0	0	0	0	0	0
2	1	5	2	0.828943	6	8	#NULL!	3	1	0	1	0	0	2	1	1	25	1	62.65	154.6	26.2121	3	203	8.1	64.65	-0.0928983	-1.86012	1.43019	1	1	1	1	0	0	0	0	0	0	0	0	0	0	1	1	1	0	0	0	0
2	1	3	1	-1.30122	8	8	#NULL!	1	1	1	0	0	0	1	1	1	20	1	55.1	157.55	22.198	2	208	6.125	63.7	-1.77718	-1.44576	-1.13466	2	1	1	1	0	0	0	0	0	0	0	0	0	0	0	1	0	0	0	0	0
2	1	4	1	-1.17135	7	8	#NULL!	1	1	0	1	0	0	1	1	1	21	1	61.25	163.35	22.9545	2	207	8.45	64.15	0.243622	-2.17896	2.11175	1	1	1	1	0	0	0	0	0	0	0	0	0	0	1	1	1	0	0	0	0
2	1	4	1	6.81474	10	12	#NULL!	1	1	0	0	0	0	1	1	1	21	1	63.95	161.2	24.6099	2	207	8.075	64.75	0.521052	-0.969746	1.48888	2	1	0	1	0	0	0	0	1	0	0	0	0	0	0	1	0	0	0	0	0
2	1	11	2	-4.71768	5	4	#NULL!	2	1	1	1	0	0	2	1	1	28	1	56.3	154.3	23.647	2	193	7.675	63.6	-0.450529	-2.12253	1.22095	1	1	1	0	0	0	0	0	0	0	0	0	0	0	0	0	0	0	0	0	0
2	1	6	1	-0.476614	8	4	#NULL!	1	1	0	0	0	0	1	1	1	26	1	48.9	151.55	21.291	2	195	5.75	62.85	-3.05532	-2.51661	-1.98032	1	1	1	1	0	0	0	0	0	0	0	0	0	0	1	1	1	0	0	0	0
2	1	8	1	0.842019	10	10	1	3	1	1	0	0	0	1	2	5	17	1	55.675	155.9	22.907	2	204	7.175	62.6	-1.2076	-2.83059	0.857752	1	1	0	1	0	0	0	0	0	0	0	0	0	0	1	1	1	0	0	0	0
2	1	3	2	-0.895317	8	12	#NULL!	2	1	0	0	0	0	1	1	1	16	1	48.375	160	18.8965	2	196	8.05	63.8	-0.0566456	-2.09796	1.69375	1	1	1	0	0	0	0	0	1	0	0	1	0	1	1	1	1	1	0	1	0
2	1	10	2	2.18079	6	8	2	4	1	1	1	0	0	1	1	1	38	1	55.5	153.55	23.5393	2	192	8.95	66.75	0.973751	-0.634195	1.81581	1	1	0	1	0	0	0	0	0	0	0	0	0	0	1	1	1	0	0	0	0
2	1	4	1	-0.267249	8	11	2	4	1	0	1	0	0	1	1	1	22	1	51.475	152.5	22.1338	2	192	5.75	61.55	-2.10077	-2.04824	-0.951703	2	1	0	1	0	0	0	0	0	0	0	0	0	0	0	1	0	0	0	0	0
2	1	6	2	-0.340134	7	5	#NULL!	1	1	0	1	0	0	2	1	1	29	1	50.775	162.55	19.2166	2	197	8.425	69.65	0.347322	0.59467	0.118201	1	1	0	1	0	0	0	0	0	0	0	0	0	0	0	1	0	1	0	0	0
2	1	9	1	5.2959	12	8	1	3	1	0	0	0	0	1	1	1	31	1	60.675	163.4	22.7251	2	198	6.65	65.35	-0.966916	-0.51555	-0.823822	2	1	0	1	0	0	0	0	1	0	0	0	0	1	1	1	1	0	0	0	0
2	1	5	1	1.03481	7	12	#NULL!	1	1	1	1	0	0	1	1	1	21	1	63.375	160	24.7559	2	195	7.075	64.7	-0.416816	-0.733844	0.0972735	2	1	1	1	1	1	1	0	0	0	0	0	0	0	1	1	1	0	0	0	1
2	1	5	1	2.79287	7	5	#NULL!	1	1	0	1	0	1	1	2	2	27	1	58.9	151.45	25.6789	3	191	6.45	62.1	-1.98694	-2.77459	-0.187886	1	1	0	1	0	0	0	0	0	0	0	0	0	0	0	1	0	0	0	0	0
2	1	6	2	4.49442	6	7	#NULL!	3	1	1	0	0	0	1	1	1	28	1	66.85	149.6	29.8702	3	185	7.425	63.3	-0.637483	-2.0762	0.957726	1	1	1	1	0	0	0	0	0	0	0	0	0	0	0	1	0	0	0	0	0
2	1	6	2	8.21582	7	11	#NULL!	3	1	0	1	0	0	1	1	1	27	1	53.95	156	22.1688	2	192	7.4	63.9	-0.00908421	-1.01816	0.870002	2	1	1	1	0	0	0	0	1	0	0	0	0	0	0	1	0	0	0	0	0
2	1	6	1	1.37462	4	5	#NULL!	2	1	0	1	0	0	2	1	1	33	1	59.425	162.85	22.4075	2	190	9.3	70.55	1.35788	1.18258	1.01009	1	1	0	1	0	0	0	0	0	0	0	0	0	0	0	1	0	0	0	0	0
2	1	5	2	-1.14691	0	8	1	4	1	0	1	0	1	1	1	2	23	1	47.05	146.25	21.9972	2	183	7.525	64.3	-0.487034	-1.56171	0.701723	1	1	1	1	0	0	1	0	1	0	1	0	0	0	1	1	1	0	1	0	1
2	1	3	2	2.17234	9	10	#NULL!	1	1	1	1	0	0	1	1	1	19	1	49.3	147.75	22.5835	2	201	7.875	62.15	0.387888	-1.97476	2.16639	2	1	0	1	0	0	0	0	1	0	0	0	0	0	0	1	0	0	0	0	0
2	1	13	1	6.43584	5	5	1	3	1	0	1	0	0	1	2	4	31	1	51.275	143.7	24.8309	2	187	6.2	60.15	-1.40387	-2.55621	0.515087	2	1	1	1	0	0	0	0	0	0	0	0	0	0	0	1	0	1	0	0	0
2	1	7	1	4.02687	7	6	1	1	1	1	1	0	0	1	1	1	21	1	62.9	153.7	26.6258	3	186	9.05	68.1	1.16173	0.13914	1.48339	1	1	1	1	0	0	0	0	0	0	0	0	0	0	0	1	0	0	0	0	0
2	1	3	2	-5.6434	7	9	1	3	1	1	0	0	0	1	1	1	20	1	55.25	157.55	22.2585	2	186	8.75	66.95	0.849621	-0.397269	1.4838	1	1	0	1	0	1	0	0	0	0	0	0	0	0	1	1	1	0	0	0	0
2	1	4	2	0.426137	12	12	3	4	1	1	1	0	0	1	1	1	31	1	54.125	154.45	22.6894	2	190	11.075	70.8	3.00122	1.29898	2.93339	1	1	1	1	0	0	1	0	1	0	0	0	0	0	0	1	0	0	0	0	1
[truncated: 5 more columns]
